# Supplementary material for: Classification and genetic targeting of cell types in the primary taste and premotor center of the adult Drosophila brain
Source: eLife. 2021 Sep 2;10:e71679. doi: 10.7554/eLife.71679 (PMC8445619; doi:10.7554/eLife.71679)
Supplement: Figure 1—source data 1. [file elife-71679-fig1-data1.csv]

Gene	Count	Sample
Dfd	594	A2
Dfd	518	B2
Dfd	605	C5
Dfd	541	A6
Dfd	577	B1
Dfd	449	B6
Dfd	570	C6	550.5714286
Scr	1127	A1
Scr	1053	A2
Scr	1122	B1
Scr	1068	B2
Scr	1030	B3
Scr	1290	C6	1115
