# Supplementary material for: Classification and genetic targeting of cell types in the primary taste and premotor center of the adult Drosophila brain
Source: eLife. 2021 Sep 2;10:e71679. doi: 10.7554/eLife.71679 (PMC8445619; doi:10.7554/eLife.71679)
Supplement: Figure 3—source code 1. [file elife-71679-fig3-code1.zip]

Archive with 2 entries (2 files):
- nblast_clustering_code_forpaper.R
- __MACOSX/._nblast_clustering_code_forpaper.R
