# Supplementary material for: Classification and genetic targeting of cell types in the primary taste and premotor center of the adult Drosophila brain
Source: eLife. 2021 Sep 2;10:e71679. doi: 10.7554/eLife.71679 (PMC8445619; doi:10.7554/eLife.71679)
Supplement: Figure 3—source code 3. [file elife-71679-fig3-code3.zip]

Archive with 2 entries (2 files):
- JRC2018_UNISEX_63xOri_8bit_scaled_vxadj_face3500.surf
- __MACOSX/._JRC2018_UNISEX_63xOri_8bit_scaled_vxadj_face3500.surf
