# Supplementary material for: Classification and genetic targeting of cell types in the primary taste and premotor center of the adult Drosophila brain
Source: eLife. 2021 Sep 2;10:e71679. doi: 10.7554/eLife.71679 (PMC8445619; doi:10.7554/eLife.71679)
Supplement: Figure 3—source code 3. [file elife-71679-fig3-code3.zip › JRC2018_UNISEX_63xOri_8bit_scaled_vxadj_face3500.surf]

# HyperSurface 0.1 ASCII

Parameters {
    Materials {
        Exterior {
            Color 0.7 0.8 0.8,
            Id 0
        }
        Inside {
            Color 1 0 0,
            Id 1
        }
    }
    BoundaryIds {
        name "BoundaryConditions"
    }
    GridBox -0.376536 627.686 -0.376536 293.698 -0.379426 173.018,
    GridSize 1669 782 458,
    OriginalSize 10468504,
    SimplifyMaxDist 0,
    SimplifyMaxError 0
}

Vertices 1713
	258.981140 153.889633 3.554184
	240.854568 131.895065 4.036781
	360.651123 139.635406 1.580003
	240.104187 154.886490 3.996143
	283.359802 130.567581 2.448555
	361.980774 170.238983 7.367928
	386.615845 156.241364 4.160355
	260.823792 172.054108 8.590322
	348.040070 105.007782 6.875305
	329.132385 141.119293 5.761688
	387.327454 130.078659 5.000076
	243.024719 172.693542 12.477867
	329.343018 161.979355 11.420715
	291.386780 157.550858 4.475586
	339.355377 163.583618 6.831087
	225.095291 162.658859 16.356987
	228.842712 149.159698 11.423340
	350.044312 192.125168 7.196235
	286.074097 207.137497 7.366316
	273.858643 214.881973 9.228333
	237.447495 124.496902 9.003464
	376.178406 174.148224 10.133545
	301.816681 196.655670 7.415371
	267.813568 185.994843 7.776772
	252.691391 188.996811 11.507889
	235.280914 106.358475 13.159363
	329.586395 206.203033 7.999939
	313.641144 206.776703 14.159210
	352.028412 209.451050 8.162086
	288.514282 169.230942 10.323116
	372.853821 182.511414 11.137527
	317.099884 186.741226 10.107758
	366.126343 192.702484 12.395090
	230.453094 128.955063 12.033997
	300.356171 162.111938 12.116058
	266.575989 200.741211 9.428055
	320.992371 218.836227 13.925804
	367.903656 104.183487 7.744385
	394.348785 117.321800 11.316452
	409.540863 163.854721 10.722641
	307.566986 181.604645 10.381260
	402.688507 150.114258 14.421967
	366.469299 202.709686 9.618195
	330.730591 115.268921 9.223755
	300.755432 141.624741 8.077118
	405.880981 180.863495 14.271744
	214.331329 165.614319 13.322464
	294.851471 231.654037 15.242630
	251.161804 112.438293 6.134079
	296.913818 117.589493 8.343872
	303.597229 217.704163 12.396149
	256.946594 217.799179 12.507689
	329.847931 228.811676 13.533081
	321.788452 126.077545 15.488159
	260.509888 209.358566 12.302216
	260.355682 98.474152 11.270294
	217.689575 157.274551 15.283989
	289.985718 220.416489 14.959322
	365.641327 224.068542 15.362854
	282.653839 102.020020 10.361135
	323.516144 150.509872 16.890991
	418.922607 157.843292 13.891315
	403.169067 163.628113 17.056702
	380.041321 189.748032 16.392914
	245.984253 188.962204 17.724686
	341.444122 222.633179 15.749779
	281.309875 227.296417 14.617325
	234.952606 192.268234 16.229179
	313.592834 166.942749 18.548782
	390.235352 193.275482 16.730957
	243.968796 208.371643 16.954079
	372.704865 215.522736 13.892021
	364.878632 95.115547 14.737434
	228.073547 184.823151 16.853600
	249.656250 198.345627 17.354767
	322.979736 178.085602 11.209061
	263.712311 232.199890 19.079220
	410.659363 141.767883 19.145523
	220.839783 140.047882 18.446098
	415.057007 156.875595 21.077202
	319.100830 224.889069 20.131758
	289.564270 231.496704 24.048141
	411.907593 132.481430 18.580009
	276.568848 238.835785 24.075745
	397.349915 184.899612 16.028873
	381.880005 212.390457 18.098648
	324.404816 232.732422 23.872681
	346.367920 91.832886 17.367615
	246.449554 88.328728 23.033661
	417.488953 165.672699 17.614731
	305.477295 226.530701 20.304039
	347.811157 228.166077 15.572388
	341.125061 242.238037 26.256424
	361.258759 234.037613 20.638214
	337.318085 231.684738 24.219368
	276.056000 89.617416 17.971287
	394.906128 106.504311 15.840469
	214.129242 116.764114 22.929138
	400.289215 138.597260 13.685974
	212.477875 156.219666 20.132828
	378.038513 221.168808 23.023041
	263.294037 88.381210 18.017801
	381.137390 91.854134 22.043041
	239.762527 98.455132 18.524490
	216.285110 132.549103 17.287905
	196.347610 166.449432 21.430649
	219.888153 173.419739 23.743382
	383.762299 102.523666 13.467682
	320.767456 106.470459 23.141235
	423.028351 126.510429 23.585541
	433.831299 165.049133 19.400520
	204.196564 164.234360 22.597298
	395.472443 174.172760 18.532959
	223.929764 181.320724 22.940790
	424.412231 182.809387 23.112968
	393.468903 184.925903 24.388733
	250.608170 221.850327 21.471390
	200.038300 144.722946 22.861412
	199.276031 156.593353 15.706573
	391.717957 99.663933 19.909002
	221.384857 120.640663 20.315384
	236.193039 182.798538 22.466293
	344.178772 80.465302 19.836349
	255.747467 81.828186 18.821289
	425.847595 167.981491 23.939278
	238.550079 197.622696 22.413452
	233.685562 95.145676 23.036743
	226.157333 94.747246 27.694977
	424.399353 140.530457 20.421692
	402.948181 181.413147 22.551533
	270.310852 240.431793 29.296265
	396.581177 58.635452 29.684639
	282.741119 81.052414 19.594856
	202.465942 133.183014 23.062820
	411.572357 172.585724 25.034729
	201.900421 184.684708 20.519485
	383.235626 196.449646 19.566441
	205.718002 124.072067 22.576584
	184.157990 165.648804 22.101271
	353.707184 243.364914 24.131744
	265.903198 66.559845 24.658203
	405.660461 114.978157 20.978287
	225.675125 189.989822 26.234394
	320.244629 135.446594 23.514587
	443.232086 165.890717 21.906158
	101.050003 202.903381 26.360844
	381.738068 79.458328 24.431213
	419.593353 117.827805 23.057699
	307.486877 127.658783 20.172180
	247.787445 225.865463 34.130692
	306.160339 234.562164 27.187408
	261.553833 238.739685 29.252571
	362.940308 78.340591 19.186855
	311.807892 98.428909 27.456875
	247.514359 212.664352 25.882065
	236.217773 81.504990 24.426018
	227.045288 109.124039 19.501999
	305.008423 141.105698 18.297791
	321.099762 158.235367 25.877899
	200.272186 174.881027 26.226673
	416.622192 185.341934 22.788105
	100.819839 213.595764 28.380989
	104.821960 226.032196 27.991890
	227.252625 89.162811 23.728317
	428.102905 150.106262 21.835281
	379.232849 212.116486 26.767914
	286.471771 241.833740 28.346405
	323.836121 73.044739 28.917175
	182.607056 131.889969 31.707741
	191.280243 138.385941 26.342896
	436.362366 158.653107 27.068176
	211.212372 183.970459 23.933575
	497.482300 200.849640 25.428570
	111.611877 197.516022 26.754333
	387.404236 201.225449 22.379700
	305.757507 106.857468 22.140198
	189.864670 173.668518 31.027611
	476.647308 198.007339 28.895142
	479.657745 217.212234 28.011986
	490.142761 230.600800 29.648394
	520.300903 220.537033 26.528706
	529.204346 194.293243 26.658646
	407.485840 192.403809 30.029858
	129.527313 201.571228 25.236723
	513.330872 205.955490 26.635218
	395.229248 205.933472 27.199646
	530.133911 213.503799 29.409649
	115.220360 221.299103 27.669521
	509.855133 228.021164 28.644615
	312.910919 117.684052 31.840805
	306.826874 160.135803 23.491508
	501.070831 169.836212 27.795143
	423.015137 183.991287 30.526634
	181.236786 150.229279 31.086914
	444.327148 153.603607 30.691040
	119.475349 179.801727 26.956581
	81.946190 175.412079 29.901495
	98.412102 181.174225 26.253819
	531.238525 179.005905 26.390987
	197.195877 187.689255 30.519850
	365.462891 241.635895 29.748779
	218.526077 60.233223 32.031700
	391.474426 82.856979 24.260830
	215.658905 194.248413 30.992531
	95.075745 193.057983 28.215714
	229.536697 196.939331 29.234711
	432.364777 118.424004 29.555733
	398.339752 195.337448 27.872116
	520.462769 236.201233 29.698875
	225.191940 52.418476 32.413887
	400.751892 99.262085 25.082764
	189.875244 108.639648 33.082489
	192.409637 126.430901 27.478027
	188.567444 159.845322 29.341797
	419.199219 198.023087 30.743332
	150.996658 197.734055 29.148989
	473.668823 231.278137 32.244446
	126.420753 229.809128 29.086021
	377.320862 227.472092 31.596130
	350.649719 241.932922 30.281906
	531.394348 248.981918 31.556931
	245.659790 73.913040 27.446884
	313.509827 135.348816 43.990543
	535.038330 203.710312 30.552872
	471.791931 217.132202 32.345154
	88.769440 218.906891 28.177864
	535.792542 225.017242 29.341717
	81.694748 223.933350 30.794867
	526.694702 245.554504 32.099453
	403.321716 53.152332 32.740158
	370.571411 67.454514 27.475792
	211.660980 100.797821 30.612457
	518.758728 185.381897 27.664328
	457.226776 173.115494 29.352467
	202.616287 185.375870 31.186562
	431.198151 187.077057 27.591557
	88.460587 180.843475 30.308411
	226.581360 209.801880 31.587006
	95.726662 233.491669 31.440331
	533.042664 165.508682 30.807373
	159.181091 172.347565 31.212139
	202.710663 194.201370 32.444153
	458.893860 218.258255 36.978317
	545.139526 228.142044 31.676735
	314.048889 241.163910 34.054718
	201.566254 96.275711 33.069824
	471.334747 178.865417 31.681526
	83.073547 201.522736 31.182350
	237.852127 203.323090 29.897720
	333.528046 240.602631 32.855316
	522.213684 255.433853 32.411407
	419.108337 107.365997 29.284439
	435.587280 128.515503 26.773594
	436.145294 138.393890 27.672150
	83.137009 162.418060 33.079330
	540.994934 188.354996 32.607224
	544.781433 201.827393 31.069000
	71.972137 206.401398 33.189705
	531.852234 234.603165 32.427589
	100.579475 249.907867 33.662994
	386.792694 69.556282 27.903305
	203.554260 110.676437 27.421753
	467.389862 166.444244 31.838669
	171.401825 172.875488 31.213821
	76.534775 169.581146 35.874500
	143.900436 183.027191 28.684933
	463.788757 195.794403 34.179077
	148.780609 215.836777 28.445801
	142.745911 231.373566 31.182129
	540.027527 243.176498 30.403248
	395.666321 78.304733 30.542099
	176.571167 125.507965 38.837097
	437.831146 170.140717 29.537125
	96.246681 167.335678 30.435341
	73.716675 195.632767 33.123531
	76.573090 186.979324 34.427444
	389.267670 206.557343 32.343170
	545.428955 217.356796 30.135860
	93.659935 249.375275 30.268707
	340.335205 246.192001 37.968811
	302.239044 80.886856 26.432434
	402.690582 87.821121 27.144470
	191.960266 101.224159 35.863007
	189.149323 118.234001 31.494881
	130.798859 162.506470 29.549042
	511.373993 157.494339 31.884949
	439.309296 176.026642 35.188202
	76.274918 177.559967 37.864815
	216.849182 203.623535 31.841316
	407.661713 203.800949 33.216106
	104.909882 242.616241 30.862247
	229.389084 59.685947 27.162806
	208.811295 79.469795 37.404221
	554.742859 199.786041 33.338741
	84.764549 235.607346 31.968199
	403.025452 57.081257 26.846558
	418.461548 92.577271 32.922653
	106.253693 161.389709 32.170319
	451.120056 170.948273 34.297424
	154.772278 180.981155 31.752258
	500.651031 243.579041 33.411484
	113.007469 251.747269 32.495705
	418.014343 76.497498 35.627838
	218.275940 83.388206 33.235596
	306.673920 153.916931 32.174988
	550.440674 188.449448 33.263924
	67.552490 187.859085 34.274250
	154.060562 231.752029 32.909897
	494.415771 250.247910 37.595261
	87.050789 243.148254 29.691692
	264.910065 244.013229 38.871395
	240.190964 66.815308 31.183151
	231.864929 79.604988 29.736557
	213.431137 207.016708 41.225769
	554.226807 218.069214 33.874725
	65.454025 209.320999 34.565002
	67.809837 219.899994 40.624168
	79.045334 239.044205 40.199024
	514.190491 253.073578 33.211746
	294.625183 241.099091 33.023865
	126.641121 241.377213 32.043556
	105.972618 257.708374 33.422268
	406.320801 67.183556 35.839375
	432.506042 106.309235 31.090553
	137.607986 151.172501 33.541550
	426.916687 193.070770 35.904114
	62.869774 195.412430 37.447144
	236.754211 213.138748 38.658005
	425.015015 66.345413 35.349167
	498.432861 144.129272 36.271515
	548.192200 167.251938 31.920631
	176.714645 170.383667 34.081516
	171.818054 219.409378 40.474091
	88.511406 254.264130 37.001064
	92.407028 159.453262 32.649811
	157.998276 212.427216 32.628250
	281.372681 245.937866 38.024628
	445.294556 127.549911 31.652054
	465.163605 153.108109 37.544571
	527.492004 162.246124 33.269272
	460.794617 173.839844 37.603806
	182.887314 183.722900 35.096924
	561.776245 208.993820 35.528976
	161.902435 230.849503 37.542030
	548.577942 236.773865 38.655273
	532.338989 253.674179 33.426346
	99.652939 257.523010 37.549999
	292.891876 61.762375 29.585373
	165.912766 187.419037 36.626648
	191.314377 188.033371 38.776455
	456.455933 194.698486 38.791046
	558.658447 220.032043 40.171814
	228.411621 219.116425 37.737122
	340.921387 59.652344 29.112793
	247.819046 58.572212 36.398773
	183.838837 119.024399 33.617050
	484.665070 155.521423 33.058228
	177.861465 176.284058 42.087395
	58.654789 204.008118 37.077785
	462.572113 230.373779 38.289154
	538.924072 255.736343 38.858795
	110.061783 260.599060 44.021057
	407.118683 79.763863 34.709671
	163.401901 160.801010 35.030739
	468.964355 243.739670 38.783867
	309.669800 68.176605 34.412491
	220.270218 67.031326 35.000538
	179.270935 107.230484 41.962006
	171.627655 157.564301 40.104813
	95.431221 254.671356 33.239105
	124.889587 255.579773 37.840569
	316.669250 149.645050 38.444733
	539.744324 161.636368 34.017227
	542.678101 179.860458 33.232361
	570.406982 203.205750 36.888729
	133.037048 249.694489 37.023560
	524.810730 258.469818 36.350773
	392.175262 59.788460 38.039314
	419.464478 65.849350 36.990742
	204.821167 69.648712 34.688816
	441.180664 117.378181 32.954407
	451.001434 142.301758 36.941864
	519.521667 143.283752 38.907822
	563.053955 196.639145 37.535919
	531.007751 258.957214 41.058964
	161.942337 149.318359 37.384422
	90.382164 152.169617 38.347420
	444.748505 182.650879 34.115311
	435.883240 190.357880 37.732624
	74.986717 232.007751 34.806828
	153.577759 249.202301 42.220825
	501.967804 256.732269 39.292061
	446.359955 95.730148 38.356819
	544.472168 156.434235 39.633202
	76.409302 159.403534 38.530991
	553.663147 162.297913 39.006363
	564.648682 174.367615 37.409531
	363.731934 55.850212 33.652359
	454.263214 155.994720 39.268158
	315.224945 163.888153 34.367508
	61.780899 161.821808 41.940033
	165.305649 173.402664 37.376564
	560.728455 188.685471 35.060116
	453.478180 184.019928 38.947838
	59.663475 185.665588 40.293823
	197.691223 195.911743 46.713470
	255.913956 239.878555 42.689796
	76.119705 247.159500 43.651001
	380.718048 59.440685 35.127533
	410.864807 61.738422 33.148262
	192.256409 69.846741 41.751534
	179.549622 96.090355 39.104164
	400.631653 217.631805 36.788773
	224.567245 218.534607 46.690781
	353.807037 46.674973 40.082520
	537.917542 149.327621 39.197662
	450.910095 177.390610 42.880638
	445.233185 188.631943 44.196556
	557.186890 232.698807 38.227295
	458.286865 234.992508 46.908752
	480.115082 257.184753 45.917503
	281.961426 48.776855 36.413147
	427.958923 61.149033 42.707870
	303.912262 248.167542 41.061523
	411.677826 207.510773 42.379150
	91.827675 264.869598 43.547775
	262.272919 54.569122 35.483490
	233.260956 58.160057 39.997635
	395.948853 54.329666 42.235565
	55.815125 172.986450 45.187561
	54.926331 191.502197 43.178173
	50.655918 202.187149 43.697056
	169.125626 196.003189 38.121216
	385.028107 222.324066 43.611145
	197.107361 60.347382 41.279762
	312.444916 149.712616 42.446636
	557.795166 176.577988 38.634239
	62.129513 230.188950 45.313263
	202.920273 61.634750 38.860703
	164.991776 144.370605 40.999207
	482.710693 141.799255 39.167175
	547.369629 148.970032 41.585678
	179.546265 186.614807 43.461128
	184.607925 200.305908 41.888241
	440.807831 201.437988 42.204697
	454.395935 216.670532 43.048218
	280.845764 258.823517 47.699249
	522.164124 264.272491 49.099152
	451.362915 123.020370 39.936707
	65.312820 171.861053 40.127396
	425.726990 198.673859 46.632019
	182.246735 195.901886 44.897243
	175.605682 201.733871 45.669456
	372.964630 237.288757 41.492920
	362.730255 243.799576 39.369019
	191.035645 80.246017 45.252289
	443.788574 106.017715 38.131134
	126.161896 134.639771 41.601440
	142.765091 143.596832 38.420151
	462.954712 246.490906 49.298615
	269.863129 250.953339 48.827377
	79.295273 255.073425 46.089947
	568.908020 228.624359 46.913116
	225.412476 50.144798 42.526272
	108.727905 144.535217 38.252197
	570.492737 181.098663 42.705093
	570.880493 212.799072 39.987244
	54.870190 219.641983 41.664341
	297.230835 44.482285 46.580887
	207.283859 56.697369 43.356537
	62.631897 237.895233 48.348301
	322.646484 248.177002 41.861389
	192.996552 90.265991 44.397339
	147.387878 128.557068 45.622009
	54.877659 163.739975 46.177704
	49.312580 180.210266 46.400047
	450.559326 199.805511 44.887711
	217.101013 53.400391 45.923309
	444.044098 93.825562 47.098320
	428.634674 89.397163 41.287598
	434.167480 98.407669 38.587814
	86.065315 144.744766 42.264999
	570.739990 192.687576 41.569862
	162.822067 237.765717 40.186577
	547.489868 247.031876 37.824188
	162.177979 116.870361 48.391541
	531.867432 140.905426 42.512226
	567.129700 163.206818 42.795464
	577.971741 202.146530 44.886368
	570.589294 221.187531 40.827393
	517.334351 259.133820 41.288208
	411.754669 47.896301 50.428200
	467.194366 138.896179 43.205082
	441.674866 194.342804 45.265408
	447.319122 207.642426 40.701111
	479.511597 129.846985 44.501801
	67.817238 154.227539 47.352821
	317.401642 56.859558 41.924988
	420.190857 56.340137 42.732063
	534.883850 127.306236 50.218533
	41.851135 203.648300 50.468163
	53.650265 228.915131 50.943916
	163.490112 246.059769 45.317505
	346.368744 252.663330 41.570007
	298.410980 252.675293 49.948853
	47.579399 193.487411 47.871387
	434.980011 203.044769 49.393517
	505.769592 267.135742 49.817383
	98.242378 268.615570 50.932938
	333.751923 46.381287 42.863403
	431.008148 77.083679 43.504715
	313.652649 158.379623 45.401028
	180.344696 208.225433 42.232090
	400.340424 221.919312 48.894348
	436.505707 69.580933 41.180618
	497.786041 124.424744 47.179077
	242.246994 224.516968 44.715878
	564.594116 235.560867 47.007004
	69.974625 245.569092 51.889194
	547.397583 255.158737 45.914688
	245.883270 45.552261 44.704910
	404.158081 50.694672 43.647018
	34.073357 197.030975 51.622242
	449.138580 220.762009 47.994202
	167.684052 233.189667 45.290375
	171.926880 241.436920 57.606567
	124.531403 267.662476 50.181396
	273.731171 43.035431 44.138458
	78.876663 148.664001 44.784836
	50.582500 214.110336 46.938072
	174.097137 97.356735 47.455963
	462.672302 112.515747 49.113037
	570.796509 171.043137 46.870049
	576.388245 214.053391 46.838642
	380.151001 233.548767 52.893677
	313.699158 254.592590 52.846710
	564.631836 157.537216 46.107731
	194.021164 202.642838 48.782150
	188.718826 208.922913 52.772453
	490.548737 270.112488 57.051910
	546.341309 261.876526 57.317596
	533.937683 267.856506 47.250198
	138.032227 268.910034 55.566895
	40.168060 216.282990 57.684452
	555.594055 240.867386 48.242401
	328.870972 253.487122 50.818283
	88.945160 265.561432 57.803848
	511.911377 131.740845 44.678162
	581.408386 193.775208 49.142376
	178.910324 217.772858 46.612061
	242.651382 233.483627 58.183468
	345.519165 267.779053 53.632416
	179.677490 80.066101 54.687012
	586.720154 203.416183 53.109131
	38.955658 191.140305 53.080120
	465.949402 257.549347 59.959991
	380.845673 46.529510 44.512474
	206.035812 52.081921 52.476776
	187.731995 65.423798 53.502594
	558.256104 154.633942 47.333710
	438.054291 213.752151 54.531715
	555.720276 250.998901 52.333984
	458.759399 96.583862 47.403797
	541.809570 139.418701 47.162125
	48.146225 160.543839 54.236633
	389.446930 228.754593 54.301697
	434.147644 58.676132 52.866302
	163.258270 101.091492 54.333069
	104.021652 127.196350 47.950195
	178.069519 225.467621 54.479797
	397.657227 45.001995 51.327095
	72.689697 139.807983 52.605103
	58.187546 151.596359 51.131126
	252.372711 238.316055 54.561760
	344.218231 261.999969 52.149521
	195.768219 60.816109 50.841797
	583.235962 210.467865 52.126282
	449.155304 234.933594 60.497498
	90.114090 122.098618 53.153748
	579.130737 177.267517 48.130219
	207.274246 209.536774 54.664650
	216.222382 214.103149 57.642532
	423.837219 52.425827 52.975494
	38.879509 205.407822 55.962936
	61.894012 249.666641 60.299622
	250.606888 42.726578 50.997925
	440.884369 220.312332 55.287544
	582.345581 218.909500 49.931946
	69.930908 253.342056 56.960960
	281.176636 265.664307 52.505470
	227.527267 43.934601 53.992432
	311.071442 41.269745 56.589249
	452.128113 89.619766 53.093811
	592.745789 195.426804 52.847572
	81.811981 130.275208 53.497742
	564.161804 149.679993 55.933231
	40.202713 181.413879 57.045738
	418.685883 208.458054 48.946411
	440.429932 73.253418 50.605743
	573.650696 151.809036 51.296726
	451.741089 74.572556 60.259705
	50.955971 238.240204 62.589935
	40.156021 158.240082 60.819954
	272.963806 35.116058 52.765198
	389.021515 35.063492 59.459560
	589.660583 188.192352 54.585659
	428.200531 210.969208 62.254448
	352.252777 36.431091 51.473907
	215.785950 42.921379 54.770111
	199.280975 51.324913 56.463455
	171.038818 88.034851 56.885986
	44.752380 174.047775 58.617950
	565.765015 242.310699 51.705704
	270.154297 259.670410 61.007370
	476.361450 265.533264 58.594727
	374.721039 42.570225 51.232937
	530.244812 120.474838 54.535721
	47.753075 152.391510 57.245384
	151.658051 264.831116 59.941223
	90.063332 114.779495 58.058899
	577.039246 186.919708 48.863678
	592.834106 208.713165 61.712372
	328.662689 261.885315 61.598309
	149.160156 114.765991 52.704407
	197.133972 208.298981 58.376007
	283.502411 275.265625 61.599518
	238.961105 35.647491 58.661972
	438.189148 59.878311 59.710350
	506.996643 108.931946 57.004730
	542.961853 125.326912 55.312225
	70.047516 127.505325 60.466705
	58.889404 132.526520 66.567780
	330.697754 272.077820 66.989784
	125.551453 115.157349 52.385803
	554.709595 129.785461 57.717102
	365.149536 246.242279 50.422119
	455.621368 248.947784 62.016174
	560.541626 254.048630 60.038513
	108.665604 273.672302 64.879883
	327.924835 38.820679 53.862427
	34.447723 194.264526 60.819557
	293.124756 270.916260 63.549911
	480.126770 270.572845 70.614868
	428.188202 51.751472 60.607376
	37.865318 166.487289 63.155640
	187.868958 218.753891 55.796661
	275.691833 26.025970 63.349976
	171.959915 69.794144 63.570435
	583.937866 177.470734 58.228668
	416.359711 211.231949 58.717255
	163.618347 254.446228 57.298035
	189.839935 58.289841 60.241150
	573.661377 147.694366 55.351196
	97.557877 118.727295 55.766937
	436.384186 220.264130 61.704239
	56.891277 143.472473 61.193588
	579.577576 158.736435 53.643036
	234.745651 227.989868 53.341743
	482.015228 114.034729 53.741119
	525.666809 106.920624 63.788956
	34.014503 187.399719 58.599442
	26.565508 200.053329 65.595512
	40.981239 226.044052 68.373596
	192.688370 218.008636 62.758942
	81.406509 261.656250 56.694046
	404.475372 41.412380 61.852074
	465.109131 96.633972 58.162842
	130.125793 99.507935 65.441162
	42.760139 148.550659 71.321472
	599.532898 195.149216 63.037251
	205.922867 214.565964 65.661964
	584.323303 226.700897 65.393433
	575.178406 237.439758 58.290771
	355.431335 259.091736 57.801758
	298.883789 261.643829 61.128784
	463.999939 83.195618 65.941406
	27.322073 194.592987 63.597824
	592.299622 193.652130 61.019825
	356.626770 268.642059 76.305557
	139.964142 272.905548 69.192505
	534.050232 114.273468 57.283859
	32.348808 177.109009 69.195755
	77.005157 117.142288 63.756805
	358.430481 259.847443 74.300301
	312.393463 263.511078 70.101135
	223.606094 38.674057 65.107574
	417.070892 43.596756 62.321259
	339.938660 23.634216 69.799194
	481.932465 98.163971 65.368568
	578.681152 149.166870 64.144180
	416.595337 215.699326 67.298309
	254.412201 27.046387 65.091461
	435.682007 224.909317 71.093414
	366.057556 27.900749 63.679676
	103.656616 105.519226 64.240479
	262.708740 253.630447 71.217422
	183.078583 227.829666 62.898010
	270.992432 269.804962 76.034378
	203.023254 44.103333 66.415588
	571.057800 140.572723 63.573486
	587.877686 164.496613 63.153625
	591.726135 184.194717 61.202515
	426.352936 221.436661 73.229797
	231.572052 229.397079 70.367371
	243.881683 33.162903 66.801575
	437.821472 51.145115 66.447418
	183.842377 53.850006 67.556396
	373.099060 25.594721 68.409744
	385.101379 32.127274 70.008308
	162.361740 72.215271 74.020569
	538.381897 105.954376 66.515663
	193.908936 221.271515 69.734192
	86.784119 105.476135 68.469971
	601.202148 199.983444 66.552811
	353.334045 26.076511 62.395367
	446.759491 54.081257 69.572517
	176.758804 48.100628 76.587402
	548.427185 114.096893 63.032257
	587.534851 154.962418 62.521736
	29.443264 210.236618 66.633141
	450.721252 65.129616 64.694382
	297.341522 267.613556 72.417038
	400.914612 224.605591 69.239258
	450.374084 245.453232 71.752930
	345.215179 276.704071 64.122925
	262.797150 26.862534 64.933319
	313.723511 36.692413 67.932800
	56.201004 249.885117 73.931519
	333.956146 267.772705 78.274597
	85.970207 272.216797 75.337952
	514.409668 278.511597 77.244385
	173.932800 61.800201 70.348694
	525.590881 98.937363 71.309448
	563.117432 128.514618 66.670532
	508.680481 274.709137 64.320190
	47.649689 135.027954 73.080597
	540.513550 270.050354 70.377686
	210.237488 36.648857 69.765137
	552.343140 118.613861 65.342590
	198.911713 223.603424 73.807419
	27.542759 209.944550 76.000488
	287.184631 27.535923 64.499504
	184.476288 242.205093 79.384186
	117.423370 278.540436 76.984070
	188.192688 42.353180 68.714813
	595.429932 169.551514 72.772827
	30.817541 189.412888 71.151764
	213.903290 218.209686 73.038834
	388.466797 233.179291 67.728088
	285.582214 277.403564 76.703964
	196.763397 36.415085 73.781555
	600.732727 206.460220 72.842194
	398.263763 29.787357 72.655754
	598.374939 192.074066 72.200859
	191.435211 226.549973 79.184448
	229.694824 29.840752 73.064766
	412.889374 34.378754 72.492188
	105.794601 97.092377 71.732208
	171.248550 251.378571 69.356018
	33.433762 164.117355 72.856430
	25.583733 179.016449 81.215668
	594.686340 212.934174 67.617554
	459.022217 258.521515 75.694885
	429.186218 39.864067 69.748573
	144.509857 79.802979 82.422485
	146.494080 96.596558 66.671753
	582.002808 142.423523 72.983337
	570.155090 246.861176 67.260498
	460.206146 67.765938 71.682312
	372.588501 246.210815 69.388428
	69.820595 262.305603 72.985016
	443.841675 43.453934 73.102417
	577.791138 132.182465 72.734253
	108.610214 88.104950 78.732147
	71.427216 109.684174 76.409119
	486.315277 274.840210 85.628265
	333.985168 20.027847 94.584526
	471.584961 75.367981 77.774841
	19.757290 201.096497 76.851372
	39.635490 236.855453 84.297333
	400.263672 227.892792 79.681335
	352.608551 21.323959 73.083923
	165.988312 57.815704 76.184113
	523.786316 89.905075 77.456650
	432.615875 226.284821 84.616379
	33.102264 143.419678 88.361359
	574.645752 250.626465 81.048828
	59.332657 122.925751 73.022949
	606.921448 199.776062 74.974899
	26.616705 196.358994 75.402382
	190.153305 35.309021 79.443024
	467.166840 268.575928 90.945190
	341.893250 278.098236 76.086731
	220.182495 223.887543 84.841522
	243.920837 238.676132 80.124016
	288.514587 266.024414 80.836548
	27.961716 158.804230 80.894928
	213.511353 31.252335 74.428070
	163.022644 55.458221 85.588501
	505.294617 88.311310 77.013367
	58.383392 108.912857 90.987488
	258.656311 21.944733 74.818146
	554.634521 109.901337 75.193604
	591.887329 159.405380 74.555786
	602.822876 188.118973 82.232910
	24.230003 203.243164 86.835983
	138.270813 276.014282 82.167603
	406.759613 18.504810 81.983261
	418.245728 25.181038 80.278137
	213.637070 23.243835 82.863388
	66.915588 102.691330 86.028381
	558.946533 263.443298 79.511475
	306.680481 269.899475 82.404083
	225.364120 20.656124 81.357346
	597.646423 183.238022 73.895782
	399.673462 22.123322 80.611633
	64.993507 262.393188 89.223450
	105.339333 79.749512 86.166412
	374.008026 18.033028 78.761353
	435.491608 32.050644 83.421738
	385.869324 17.760498 83.980484
	570.445801 121.710205 77.494141
	24.669769 154.898682 91.945129
	281.611572 18.965521 75.747162
	445.840881 249.263153 85.110779
	163.660065 261.989136 77.647644
	596.766235 217.237762 81.982666
	482.866730 83.385529 79.958450
	541.239441 96.776672 78.326508
	81.486420 95.828430 82.510254
	202.978348 220.988541 82.864380
	255.778839 251.474762 88.663261
	235.040146 236.542084 89.943123
	521.265564 80.955605 85.388748
	19.076538 166.326447 99.199249
	411.306824 221.245972 86.535553
	575.329468 253.468216 90.826111
	508.411621 279.377960 92.667786
	561.317017 108.123505 83.408997
	534.789063 276.509125 87.466766
	304.779449 274.624542 90.601143
	240.927734 19.796890 83.440674
	200.335327 25.937870 86.891479
	212.559021 222.343781 98.001587
	492.167572 80.768463 86.546600
	601.561951 170.865631 83.133423
	313.196167 279.783936 94.496567
	602.684692 205.967316 86.387451
	329.696899 267.674408 85.429260
	298.491089 268.389191 88.292427
	586.751099 232.539825 77.704102
	255.146973 248.485764 93.394943
	354.119934 259.296661 88.034042
	131.409027 84.069214 81.900330
	94.606415 88.751923 83.468201
	21.905350 212.159027 95.849670
	347.345154 16.694008 85.910736
	233.248840 18.630539 90.679527
	445.696442 40.381142 84.556686
	461.685486 55.444092 81.086060
	586.053101 132.470154 86.928040
	184.911697 239.005997 95.762688
	260.883575 17.386070 84.581047
	364.140381 255.468353 101.692818
	395.473724 18.696926 90.053719
	378.944275 11.566945 89.537979
	368.264496 15.232176 91.633118
	216.842789 17.394176 91.594460
	452.946167 40.713257 94.017151
	595.280273 143.704376 90.569214
	370.716187 249.640854 84.536224
	444.064514 242.341629 92.267807
	118.664063 80.004547 85.367279
	80.089828 88.587555 92.148743
	413.554230 18.264986 89.489746
	546.413452 91.909698 87.158813
	200.184830 225.637741 93.757996
	322.523468 274.210480 87.915802
	113.882889 279.855865 93.069580
	268.852448 257.558807 91.861099
	168.460571 43.787689 99.611450
	367.819672 252.527283 103.060394
	165.322891 264.311554 90.880127
	471.760376 57.841988 95.291260
	598.666809 155.557312 85.409790
	606.363953 211.707001 96.535645
	186.506546 33.554878 89.229538
	50.199982 119.418976 89.370483
	277.140900 261.522095 100.350380
	475.061829 66.951447 88.474304
	17.079391 183.041351 100.090485
	531.877319 83.496750 88.916687
	260.500702 254.531067 102.525436
	118.666466 71.779541 94.876755
	329.732941 268.522827 95.328033
	51.433315 253.446930 94.138275
	180.360565 38.717365 89.632599
	508.143219 75.271347 90.667297
	169.507965 255.341095 99.265869
	358.507324 13.467327 101.852409
	150.927414 68.024567 88.188416
	390.630890 237.001877 87.594971
	95.602631 277.620605 97.643799
	250.824890 12.385591 89.729393
	564.025818 102.733429 91.951172
	151.010742 272.476807 95.836273
	530.484863 274.703186 110.861328
	42.127991 130.125275 88.195129
	32.505806 232.933670 104.685074
	132.074249 277.017212 104.057129
	25.349129 137.144836 104.790649
	98.641693 77.388794 94.187866
	402.869476 14.530121 97.385277
	415.145660 222.482971 98.528976
	130.622223 73.269562 96.421539
	555.173584 91.330215 94.996765
	567.657715 98.720703 101.729187
	577.167175 116.241455 93.443726
	15.674910 202.521423 107.258690
	460.700012 257.851349 101.564423
	225.663788 14.725670 97.340141
	509.493103 66.840340 102.747330
	601.794983 142.504578 99.578735
	608.936523 191.763626 97.359863
	302.783905 271.508209 101.042503
	538.521362 79.858398 98.908234
	183.319351 30.788216 102.312866
	391.856079 238.191910 103.570221
	331.103882 269.678497 107.576210
	42.228516 117.427719 103.071350
	414.351166 16.740068 100.967049
	137.852158 68.286369 108.622101
	200.345306 25.083416 96.436790
	214.100266 15.643838 102.602440
	486.744629 72.156708 98.578491
	524.989746 73.753555 97.940018
	339.427185 269.091675 102.336319
	494.627930 276.803345 104.982422
	75.276703 82.378754 106.853546
	592.226807 235.887146 96.691162
	278.366180 262.551117 110.694397
	73.145035 267.104126 108.262573
	270.637695 13.693319 98.668182
	324.629425 27.370728 115.780396
	293.277191 19.928831 90.998367
	433.673279 28.217297 94.059601
	58.686844 94.861603 107.669739
	607.575500 169.272644 96.479248
	42.436745 242.983459 113.896790
	45.531754 107.106277 110.593231
	290.479156 268.868073 104.996445
	224.286041 229.161026 102.006371
	116.953461 66.047211 105.221329
	99.354286 69.993073 104.198090
	260.919708 12.942616 101.562874
	443.941132 30.868685 102.554604
	260.361755 252.936874 119.236717
	313.601379 36.637253 92.179916
	68.540375 91.810867 98.747528
	609.332031 150.807465 111.933228
	493.055725 269.480652 115.217896
	420.114288 18.734066 108.814957
	598.289368 133.151489 103.919434
	200.764252 227.869583 112.969345
	557.980225 265.416687 106.151978
	308.304169 274.114929 112.547272
	138.142090 269.538574 112.554443
	499.209656 69.820938 104.293999
	551.411743 83.523758 104.727264
	428.354614 228.928162 106.217804
	322.034119 272.187378 102.748764
	387.198914 16.964127 101.084106
	86.599960 74.848541 107.871613
	16.605713 151.174835 115.406723
	599.643860 224.689941 107.464447
	12.181871 183.431366 116.288719
	238.918137 241.188766 106.417465
	359.812408 13.336122 113.623367
	79.893715 73.807648 117.422150
	14.968081 201.976776 121.915298
	167.044556 39.371098 119.450348
	316.147858 165.639954 113.850830
	212.002472 223.143494 118.419777
	401.312897 13.002817 108.157951
	242.344879 15.979530 103.238724
	109.254784 63.194859 114.168701
	398.108734 233.697311 114.277893
	358.420410 257.132141 110.233185
	337.324371 269.804413 114.924416
	151.368790 56.752991 107.801208
	504.004364 65.558479 110.717331
	30.329140 126.161346 117.713013
	12.710464 169.401672 118.349823
	95.833466 273.950378 112.944092
	119.773193 64.540192 114.828178
	127.064140 68.814171 108.425064
	349.986816 262.256226 103.020721
	382.827332 15.594584 110.330673
	199.126511 22.070469 111.906906
	521.631653 64.979996 111.520584
	89.970573 68.893997 115.457901
	579.871094 106.449265 110.109192
	586.462463 118.715942 104.810181
	170.680176 252.516052 111.572266
	318.616150 274.317841 118.804359
	445.041199 30.197914 113.142944
	110.759094 273.366455 119.366211
	228.886154 12.621665 112.932556
	100.414398 66.817085 114.718140
	228.113373 232.519897 119.793320
	348.423920 262.349640 120.116776
	292.561310 271.083130 119.560684
	536.230774 71.022278 112.103683
	315.076111 161.574371 119.379410
	220.379623 16.463541 114.482239
	505.643768 65.688530 120.991714
	473.386749 259.478149 119.372681
	455.680298 249.204147 119.964203
	261.914520 13.506678 113.564705
	467.867950 48.143677 110.990356
	610.398865 205.371918 106.160278
	582.529968 245.084793 110.596680
	615.083740 186.096710 112.244202
	510.720612 63.959103 113.292702
	254.982132 247.031494 125.428986
	333.815918 271.413025 121.669228
	275.974304 260.226349 123.819458
	549.326721 76.096733 115.672585
	516.217102 64.594116 118.732109
	98.748077 66.433029 123.434280
	568.750244 93.242813 110.544861
	415.053558 222.787842 119.428558
	92.369507 266.570435 127.734131
	303.653595 273.900360 124.702431
	152.586899 53.224236 129.103027
	434.723083 233.722992 126.528221
	364.937775 16.206635 127.894440
	491.229279 69.044594 113.030548
	109.480293 66.403236 120.158737
	561.301453 85.079895 115.546463
	62.302425 85.470566 119.265930
	615.844971 174.608231 119.591064
	525.092285 65.738060 117.243095
	90.468346 67.242676 122.313866
	45.936298 99.280769 120.514374
	34.516216 112.397614 127.556557
	125.300598 263.994873 126.527588
	53.636738 90.607834 123.669907
	152.935608 257.005859 123.524902
	534.380493 267.155151 127.150757
	287.775360 272.977112 131.719604
	343.926300 20.791428 123.294708
	592.254333 119.018066 117.710815
	612.276917 199.778046 123.176453
	517.891296 66.956131 130.488907
	530.906250 66.367439 121.479477
	311.491547 169.375626 116.806053
	428.183777 21.125450 120.964325
	76.134476 264.766052 122.688232
	278.529846 17.730843 117.003265
	68.602051 77.884811 124.563263
	512.772339 268.823242 123.949219
	323.988708 277.923065 128.335052
	302.184509 26.205841 112.976868
	542.351563 71.119156 121.267342
	465.843018 44.074326 125.199570
	197.792984 21.373775 122.695953
	45.295956 100.545769 132.151184
	573.468933 90.671555 123.879944
	49.212204 243.120575 131.746033
	61.869843 253.935608 129.243042
	573.700562 248.997864 124.928223
	314.105469 35.635540 120.824188
	584.830261 101.583511 123.968750
	599.607056 221.827393 124.609985
	122.587509 66.759399 122.401558
	15.698259 200.573029 136.392838
	369.036102 251.387405 121.730042
	550.220459 264.310516 124.192505
	24.819670 215.984802 131.384979
	394.417175 233.356934 127.070068
	313.621429 175.408417 134.241577
	308.599060 177.349884 128.044434
	237.754059 229.896240 136.907593
	367.852295 246.082520 132.908081
	395.054688 13.181258 120.060532
	532.124695 68.876152 131.084625
	175.923187 245.334595 123.402588
	12.270580 161.115204 132.322922
	171.308289 37.139469 134.398468
	131.134018 71.908707 127.779312
	105.681885 249.821167 142.198547
	315.220520 293.322174 131.425217
	300.041870 292.573151 134.681122
	259.618896 15.658180 127.637070
	337.829254 273.203430 130.550049
	563.397583 81.199883 125.431038
	373.088593 14.820848 124.787247
	212.709747 15.585401 129.953278
	308.173309 166.401688 128.508240
	10.341600 169.668976 141.186066
	320.174774 174.933517 128.157684
	23.248522 132.852356 130.956696
	38.737915 231.631058 132.991928
	267.243835 252.982666 134.444717
	324.722137 32.394836 138.335312
	542.768372 72.388046 131.072510
	56.884666 90.181984 132.702087
	210.773666 221.830353 131.127136
	289.817596 28.893440 133.037155
	569.617554 248.026886 140.310669
	277.399231 262.329163 138.887985
	12.416774 184.756851 132.612961
	418.375916 222.842041 131.691864
	388.373444 227.998810 141.114502
	126.136017 255.632568 135.352783
	77.983551 260.311340 136.796326
	87.949646 70.309097 131.590439
	14.167019 155.430115 143.677414
	95.998871 68.556320 132.834518
	352.670258 259.043030 135.150558
	333.348236 28.580093 130.976593
	535.110840 254.691650 139.958069
	245.753738 14.892348 128.934570
	518.840637 66.983078 141.381287
	576.644531 93.046921 130.437531
	604.861511 134.546677 130.899628
	319.151520 184.512161 136.414795
	585.460083 234.701645 133.365967
	450.315857 238.272125 138.740173
	317.328400 165.782623 133.249130
	283.376373 273.250580 142.779739
	50.447815 240.228149 144.177994
	499.653412 256.393921 134.824219
	316.112976 39.715900 135.480286
	87.948631 72.484375 138.692856
	21.014143 139.988831 145.796417
	167.003784 240.521118 143.910767
	190.347534 26.345848 142.295975
	110.996956 68.061531 130.819504
	68.675911 83.883659 136.786148
	310.327515 185.364273 136.901733
	604.086304 212.971237 136.318207
	340.775208 30.376225 137.883667
	354.192444 26.431551 143.054901
	616.615540 167.502502 133.970200
	330.711578 293.083496 138.389587
	291.501495 19.017807 135.900955
	562.729675 86.966721 135.510132
	613.051941 187.037827 137.351578
	519.211914 251.562256 140.832031
	554.356506 257.493408 138.940186
	341.643127 275.837128 138.247162
	340.891693 20.099869 138.216873
	511.231445 80.758232 145.786682
	18.135771 205.315491 144.677856
	410.174561 214.210693 146.351318
	222.841217 220.197632 144.853210
	259.995911 242.881775 139.871826
	288.411713 18.252464 142.259323
	202.087189 218.395264 145.037109
	414.532379 16.687836 133.640900
	326.474396 29.125198 147.872925
	311.094788 167.069641 139.158112
	610.320984 203.547623 136.773895
	28.770880 217.447311 150.231079
	85.285339 245.276123 143.758179
	501.010376 248.233643 144.536133
	67.044235 249.644562 144.386780
	234.669189 14.750008 132.445816
	613.115662 156.003372 130.766861
	432.369843 222.764252 144.925842
	323.413269 170.398315 146.529968
	306.287750 185.904144 142.569260
	612.383057 196.927444 144.113861
	469.733887 242.812134 144.567261
	448.814758 32.213089 138.328125
	321.423706 175.728027 140.278885
	269.610779 23.201813 138.556763
	217.322861 209.420532 150.261169
	185.033752 230.815186 142.684082
	361.233307 27.016888 150.943253
	496.966522 72.498718 129.656021
	593.919189 118.280685 137.879517
	30.962204 123.333870 142.045486
	152.199524 243.870361 144.626221
	335.727081 18.265984 143.550659
	321.331055 40.056599 143.350800
	406.132629 222.894775 138.459839
	249.452972 231.383606 147.770905
	304.878021 37.251232 139.168335
	156.613327 52.073875 142.403473
	126.978516 248.119019 144.194458
	379.040009 16.211082 142.116119
	314.199158 160.827393 145.571701
	63.763420 239.204254 147.520020
	319.725494 186.481140 143.997940
	449.354828 223.479797 154.281570
	251.427017 19.668747 143.604263
	114.527802 69.164680 141.274506
	57.281052 93.674370 146.165314
	14.242764 191.457565 146.853607
	588.493652 228.660858 147.230255
	541.142151 235.218109 151.560547
	273.108185 254.817505 145.527756
	371.078735 20.538017 139.564301
	282.749756 33.052078 144.925552
	475.325195 57.982117 142.558350
	161.785828 51.209221 153.626617
	292.873718 36.600327 141.963486
	305.567871 34.722195 149.442398
	558.861328 83.513626 144.383591
	603.548279 213.342255 147.369751
	40.856594 230.510254 147.143311
	353.288849 257.808258 146.164246
	175.958527 35.427639 150.697723
	579.203918 103.606750 139.487122
	45.085121 106.584671 146.523026
	29.111828 126.439949 152.600128
	564.831970 239.104004 148.634949
	117.749039 236.809937 153.523132
	516.556824 241.668945 148.632446
	574.377075 237.256287 145.787018
	52.732635 231.568634 150.769501
	316.542145 44.585518 146.135178
	10.268078 165.669571 151.547943
	558.454346 239.763794 146.269379
	357.103607 244.329819 152.337585
	284.125122 278.917145 154.605652
	300.255371 43.120319 148.492126
	391.310181 222.499359 150.315613
	260.250793 235.943130 148.980804
	267.382782 242.447708 151.474167
	292.743134 20.543854 145.982727
	312.741455 175.740753 142.926392
	297.292328 32.555656 146.873016
	344.656342 34.949406 145.798798
	18.936937 198.883301 153.275879
	215.441864 19.399147 147.776428
	537.035950 70.572258 138.170197
	541.326904 73.404877 146.143692
	86.421814 72.886276 147.176590
	597.960632 126.929214 149.549225
	308.512207 159.561798 151.909454
	328.679108 184.658676 156.087708
	293.149719 36.800606 150.182480
	315.496399 182.239853 148.384155
	577.161255 230.332092 152.177872
	363.221954 238.942795 149.285706
	336.016327 43.041138 149.193909
	308.667450 46.409393 146.540710
	135.987625 79.634949 151.868362
	564.885498 91.759239 151.023560
	72.592392 81.161369 147.893478
	615.579529 164.480270 142.816895
	11.065536 175.650299 152.966888
	563.376221 230.686417 157.766190
	65.195938 232.367126 155.864075
	270.789978 26.982483 148.038757
	304.018951 31.490471 152.693619
	335.508911 27.360836 145.294861
	389.128632 18.632988 144.617996
	293.308899 26.349785 153.732071
	264.844238 28.187393 153.911255
	54.523342 98.028000 156.826385
	471.898132 230.184204 155.909180
	290.345612 293.196625 150.008087
	337.591949 20.277536 148.256927
	287.805786 21.927235 147.621521
	329.544983 39.785595 143.973206
	302.897827 176.819901 144.398102
	245.834045 222.413574 155.108826
	333.317993 29.116341 151.237366
	294.428741 46.343391 149.691345
	153.693192 63.737537 153.647522
	618.130737 165.787216 151.970840
	610.960876 190.820770 156.016571
	102.045456 67.954712 145.186966
	322.735199 163.722504 152.109711
	81.516541 234.613007 153.109039
	448.225830 32.469009 148.315552
	530.191833 69.380569 150.468521
	213.183868 201.614807 156.706299
	403.018555 206.343628 154.333191
	591.797302 219.719116 153.590012
	428.405579 211.451630 152.971161
	141.903748 232.779297 156.239746
	420.134796 20.850681 149.014374
	117.649857 80.732010 145.652771
	18.114155 148.669434 158.176483
	316.334900 165.958389 149.568558
	422.676788 202.833603 157.312714
	232.597076 20.103966 151.010437
	183.705322 218.364197 156.353317
	376.094421 232.101501 146.224487
	525.946350 233.390442 154.946106
	276.908051 261.354675 157.447113
	363.508606 23.632650 154.589096
	468.079346 54.991219 152.810638
	79.792877 228.267715 158.864365
	515.299194 235.740051 154.953491
	202.065964 22.777897 153.990921
	38.642124 222.034637 153.807617
	341.749146 282.940002 148.139679
	338.597565 48.327866 155.168549
	608.578369 144.400513 148.801788
	303.717316 169.535339 149.552216
	318.495392 192.733215 149.573120
	546.779297 227.880402 155.669266
	103.151886 81.976608 150.468475
	302.600250 184.429413 151.513840
	228.181931 205.204193 158.342239
	321.290710 35.961945 153.250946
	308.216766 45.530853 155.680145
	314.902374 50.609077 153.534134
	91.472153 78.792664 154.997101
	19.587837 167.424103 161.964355
	103.070183 233.069427 156.263000
	396.609619 19.834961 151.153687
	532.857361 82.294006 154.306305
	591.514587 117.713692 153.718475
	18.487627 177.560196 160.913147
	322.201721 201.170013 157.118011
	325.767761 47.977303 153.995529
	370.165955 230.477386 156.834686
	250.498322 26.150269 152.805878
	78.875389 80.089447 154.380463
	597.514404 214.255264 160.463913
	490.007813 231.845490 158.789825
	346.986420 267.524689 148.409637
	510.454010 83.441055 155.665054
	320.273865 159.652344 161.590057
	582.165283 224.809128 158.141830
	343.785919 41.940994 158.417465
	323.689026 189.201065 157.230545
	19.511166 191.544296 162.703842
	403.729279 201.800354 158.836517
	269.949341 246.897690 154.949951
	279.456299 268.769409 162.923248
	189.980209 25.227356 157.859985
	440.735352 17.154510 155.824615
	449.954193 35.883171 158.354568
	173.736847 41.248775 162.015060
	121.959946 85.413025 155.976166
	382.698364 219.194122 157.440704
	373.552185 29.316990 157.988541
	301.591492 50.713272 155.551056
	496.439087 83.226868 152.781128
	40.748856 109.758293 159.223557
	305.087585 160.809570 157.947632
	331.994385 181.171814 163.264679
	304.417358 196.655029 154.801285
	607.969910 202.448975 154.219269
	195.697784 208.138550 158.213593
	63.368393 227.716507 163.925415
	122.850525 231.643631 163.042389
	272.639160 249.228348 160.183563
	287.147583 28.392384 160.087616
	212.230316 23.420881 159.058014
	582.788452 107.588371 148.653152
	294.163635 169.280457 157.779907
	337.526154 170.975128 161.498886
	372.626495 233.927094 161.454224
	202.629822 26.135992 162.297928
	546.320679 78.448158 154.994965
	73.479691 89.311707 157.706451
	611.019043 162.730927 156.576111
	614.815796 176.349396 153.128326
	301.497131 189.365341 158.231506
	24.198174 205.825912 159.546600
	548.539734 227.307495 163.082321
	477.265137 74.226212 161.303589
	314.654694 204.770599 161.219376
	309.377655 204.547302 156.987305
	446.955566 220.684570 161.035278
	362.839142 239.070862 160.606644
	208.476898 202.943359 162.913406
	327.615631 200.956863 161.924576
	431.133484 219.395233 164.497894
	33.461197 219.098907 161.544220
	47.568085 225.747498 158.343506
	46.132744 232.470825 160.789536
	153.084183 68.309685 160.515701
	550.743530 87.935661 156.981812
	134.264191 89.877167 162.427231
	572.511414 98.343071 157.336807
	325.676453 162.153229 157.403793
	606.201721 171.187042 161.507996
	238.980499 213.747147 159.572678
	382.329651 224.671631 162.668198
	259.061707 231.109497 159.617554
	147.713928 224.797211 164.211044
	112.691025 231.584717 164.465073
	290.616882 291.501190 161.941498
	361.789886 33.424564 160.896790
	351.471588 42.592407 158.204742
	288.518616 47.588951 156.864304
	326.750732 59.139664 162.323074
	605.742920 147.154327 159.486938
	311.401917 154.797195 162.901443
	24.127512 160.701157 162.237030
	320.341309 210.896286 159.963348
	181.723358 222.074158 162.548569
	570.067078 224.269043 163.737534
	245.792099 20.529289 161.471603
	304.287598 167.755341 163.822800
	431.708405 208.268250 159.861542
	168.616638 220.840240 163.283676
	166.876877 225.828857 157.885437
	272.246765 261.145935 164.060730
	249.434570 2.676647 161.250244
	256.485931 22.678101 162.233871
	427.093140 23.918953 155.983826
	262.344177 34.044441 159.336884
	276.873688 43.269943 158.294922
	340.056610 28.807816 160.212387
	33.212395 120.793877 160.477997
	419.695190 205.827301 163.697754
	218.885193 210.915848 164.582550
	584.252930 231.292252 160.784622
	231.575699 24.973923 158.857834
	440.744385 30.036819 159.454956
	94.309052 88.023552 161.517990
	11.242523 192.804962 165.811829
	319.308746 193.857910 163.309753
	301.723999 203.300949 161.474701
	222.983307 20.004597 162.628052
	404.465485 22.951576 159.154022
	267.399445 26.923977 162.097153
	461.478455 50.850945 159.812088
	72.833313 85.172096 162.525177
	313.764435 164.775574 163.191147
	88.163727 227.500656 163.386429
	529.338684 228.997192 162.419617
	248.641083 228.735840 162.553513
	263.372986 239.024368 161.323761
	355.778412 250.194000 159.720978
	145.745255 69.984467 165.539261
	49.399124 213.884109 164.434052
	511.330780 231.255524 163.032471
	350.933716 258.458435 158.795868
	341.213562 282.680298 161.436340
	299.922729 149.982910 164.318756
	328.216125 150.269562 164.098618
	318.861450 174.518402 164.955719
	306.904633 210.818054 161.652893
	458.788544 222.979385 161.757797
	482.670929 225.805450 163.921066
	233.581268 20.605812 162.904022
	422.033630 25.075191 163.119629
	330.615875 42.227875 163.551254
	294.943329 56.383698 161.840424
	309.503601 54.843666 161.269623
	541.073425 82.407043 164.458603
	20.385071 208.750244 164.346268
	589.666443 209.964905 164.214340
	391.428345 211.665863 163.765625
	493.157440 248.707352 164.241165
	500.661499 256.927307 160.844101
	499.410248 266.848602 164.201797
	354.184875 260.973541 164.452850
	375.249664 24.568312 162.732513
	276.661835 35.721405 162.220871
	493.586731 90.514420 162.015869
	106.265289 88.188286 163.180206
	583.844543 106.833908 160.700012
	599.452454 131.660370 159.123657
	416.457458 20.407301 162.108826
	352.408478 35.576324 162.093903
	163.949799 51.943100 160.895935
	525.394287 66.581985 164.976730
	519.308838 88.207069 163.224243
	449.717529 240.952850 164.759079
	529.316711 240.084686 164.555679
	374.063416 246.095978 163.988419
	253.858337 15.020905 162.957275
	218.869507 1.311668 164.165390
	532.846069 87.238945 162.729218
	10.533707 164.205704 164.668335
	295.060364 179.194397 162.369415
	410.046204 211.254929 164.473785
	198.217438 218.411636 163.654617
	270.045166 241.949295 166.120499
	347.050568 269.808990 162.421051
	289.885254 267.373718 167.432999
	303.007263 290.943481 168.791718
	213.387054 24.952148 163.265091
	435.631866 35.277962 163.326797
	448.832367 39.909317 162.879944
	613.046814 203.404541 164.988037
	189.022415 231.756668 165.004868
	168.325394 249.995819 164.964767
	141.761444 270.707214 165.238892
	71.427643 260.671356 165.265244
	119.108551 269.912903 164.310257
	114.912132 294.292908 164.711456
	327.599548 292.772156 167.369690
	335.864380 293.113739 160.926880
	286.653381 48.267212 163.400421
	306.804321 46.340607 163.842407
	99.240112 69.754150 164.283203
	86.400253 81.300972 162.618896
	549.380493 83.081909 163.431076
	614.026123 178.560699 162.716660
	606.798828 190.780807 162.906067
	126.676819 255.705338 162.446335
	506.261261 245.287872 164.836502
	406.851410 23.532959 163.188873
	371.472717 43.369873 166.697693
	304.773285 63.579636 165.551254
	564.975769 98.686249 167.532074
	-0.477225 166.402237 166.646225
	328.396881 169.963806 165.428528
	209.331329 194.784912 168.621277
	580.082092 196.822433 165.608856
	64.496590 204.627869 165.874084
	431.662598 207.607361 168.246429
	247.951477 243.625153 164.017578
	86.541077 229.215363 165.078979
	108.101852 223.533447 165.700867
	125.026405 247.294617 165.661346
	496.872559 287.268921 164.888351
	532.300781 283.955414 164.808380
	391.229248 26.434746 162.806366
	190.296555 35.093704 163.500000
	343.683990 53.363586 164.468552
	504.002106 67.113983 165.461472
	325.170654 58.496887 165.848358
	604.590149 161.921356 163.023834
	289.438812 168.878677 163.599594
	301.091827 192.374634 163.999588
	52.274998 195.289185 168.096802
	547.923157 205.445190 166.840042
	102.745667 215.293533 168.516953
	245.791397 214.276596 167.851532
	451.176270 216.420700 167.357880
	128.717911 222.584747 166.191452
	169.218994 217.394608 167.589157
	271.469604 220.256927 170.521210
	567.632141 239.416016 165.066467
	482.420074 221.472137 166.543518
	503.496857 247.198608 165.568207
	122.529175 64.814911 165.719055
	557.898071 90.833389 164.041534
	598.982666 145.762543 164.630630
	30.119160 141.244949 164.263641
	595.899597 185.338348 167.125565
	42.074677 195.983047 165.986542
	30.906441 186.086212 167.249451
	402.183716 201.609802 166.747559
	71.227646 198.055389 168.053360
	231.503876 203.720642 166.714966
	566.996338 199.630798 168.140793
	390.032074 227.243011 165.243866
	257.016541 224.715744 166.940674
	148.640442 220.148560 167.991959
	242.787292 27.996468 162.577209
	470.127533 59.989807 162.365051
	524.082397 223.352783 165.742905
	289.838379 244.953552 168.017151
	156.350418 72.978363 167.240326
	485.709473 71.142990 165.489197
	526.278992 214.804596 168.516190
	368.503418 231.029358 165.383835
	526.862122 90.690857 166.407074
	578.606323 191.195770 168.529846
	84.131554 207.566254 168.052032
	196.741226 210.509399 167.687149
	123.314758 220.138306 170.533600
	422.325653 34.290283 167.110657
	176.703918 56.394211 165.987946
	311.704803 75.331749 168.328552
	135.376053 91.837036 166.639404
	609.027710 177.003998 168.390411
	627.532288 183.382416 166.080963
	14.624863 182.050903 168.453842
	356.782288 240.687103 166.742661
	344.904236 239.238922 167.766418
	192.327057 42.948326 168.348282
	262.033356 42.884766 164.407867
	51.041878 105.848816 166.743744
	37.246780 131.280487 168.393127
	17.186180 142.923096 167.732071
	624.813293 162.532516 166.277588
	182.344971 213.816620 167.916870
	281.185547 235.352631 167.678696
	77.108734 87.252960 166.060745
	575.949951 106.409828 167.394348
	601.923584 198.386292 170.004242
	26.229740 195.589203 169.905212
	431.551483 190.789291 169.327225
	300.454163 260.057190 170.333206
	233.318008 37.756561 167.258698
	458.523010 59.547897 166.500977
	62.797657 97.185173 166.516296
	323.263702 113.170631 169.974472
	607.246826 141.141678 167.598602
	323.853333 163.311249 168.084000
	350.857727 143.869934 170.360657
	304.724823 135.932251 168.636276
	312.347260 195.475525 169.846664
	559.638794 198.067108 168.666336
	292.343414 225.874680 168.442093
	207.631989 35.155411 167.530716
	398.087128 37.604218 167.412750
	432.524170 45.596817 168.787796
	442.416626 52.339493 167.285278
	338.532104 66.651382 168.966400
	185.126343 75.047028 170.332062
	323.985352 80.211105 168.246490
	303.980164 84.233459 168.258743
	314.601105 87.639221 166.909943
	193.313599 117.102051 168.955994
	474.639099 112.374878 170.561615
	212.777359 121.844666 169.729675
	449.596802 106.219330 169.585312
	334.018860 125.981827 169.450699
	32.530731 156.143066 169.038605
	293.380127 169.681183 167.870331
	31.714916 172.600098 169.496063
	219.457214 186.145813 169.357422
	412.192383 183.883148 169.227814
	253.762634 191.717255 170.471985
	290.733093 196.478363 169.787827
	246.654297 202.630096 169.225250
	446.862854 206.142212 169.536865
	260.260681 214.270264 171.037186
	332.063660 210.625687 170.477539
	316.432922 250.998367 170.011459
	205.168320 47.516846 170.566406
	470.468506 79.424301 167.758469
	160.714630 91.141830 168.917740
	350.412170 104.724426 171.202057
	482.395538 95.131775 167.112579
	549.321899 102.096863 168.814606
	197.935883 99.437256 169.826813
	430.674530 116.548218 169.089447
	302.198364 116.736069 169.631195
	244.228912 167.853333 170.283310
	401.841217 188.898651 168.794495
	47.101612 217.107544 170.204819
	481.866821 211.084595 169.435486
	107.961517 229.822571 171.264404
	332.004761 232.411987 168.173126
	357.885132 57.327106 169.961945
	511.042603 102.087402 168.685684
	96.230934 92.129211 166.998169
	120.523560 105.805908 170.369171
	161.185211 113.358765 169.635391
	582.745667 123.915878 169.938538
	591.020020 122.009827 164.149475
	214.326111 143.165009 169.960342
	437.023438 143.379761 169.297333
	274.798126 156.756042 170.026154
	405.378601 149.459900 169.948654
	354.848999 163.148956 169.397568
	190.289581 179.541962 169.042130
	161.167419 195.459595 171.202576
	181.506775 199.757477 169.990219
	568.892822 224.118927 170.400009
	296.496216 211.519516 170.618866
	273.405457 57.735153 169.138245
	58.954906 114.183319 169.576065
	388.301453 122.358765 170.390625
	412.349548 119.603867 169.730042
	590.537842 166.936401 169.889771
	39.615196 172.283478 169.309174
	446.779388 172.389954 169.224991
	352.707336 200.844589 169.882675
	74.875465 222.780243 170.881042
	210.621216 98.668335 171.308517
	103.588898 111.162415 171.245132
	240.779388 125.573975 170.381516
	269.125641 129.923050 170.630524
	44.507141 142.725143 170.788864
	594.155151 146.972382 169.403229
	380.294189 167.677704 170.337906
	52.095398 177.256378 171.156204
	75.072571 182.694824 171.144363
	571.254028 180.879929 170.934097
	336.577026 196.851746 169.583481
	383.000397 207.436081 169.030838
	281.043427 202.992706 168.715805
	52.965912 192.481384 170.681824
	502.707306 221.699524 169.656036
	337.947205 261.405762 167.855621
	253.839752 45.577240 169.991562
	267.986938 67.345032 171.046982
	293.948120 69.400787 168.770370
	432.635193 85.213074 170.914978
	186.897476 145.136703 169.132507
	458.807434 149.688141 171.212311
	170.255798 152.785248 170.931488
	596.742249 180.154419 170.469940
	470.021606 198.357391 171.255585
	104.896881 203.257797 170.916260
	574.609070 197.913788 170.743332
	371.289703 198.102417 170.578842
	520.990234 199.821960 171.133698
	352.809631 218.244415 170.061859
	315.068420 221.966232 169.868835
	391.354919 46.504730 171.179199
	216.812805 50.351166 171.313721
	418.081451 47.308105 171.151306
	283.097046 100.740280 170.832733
	70.944862 115.832275 170.817093
	567.107117 117.819214 170.615601
	529.416016 113.315186 171.242905
	581.039307 137.835281 170.639236
	537.954102 224.752960 171.178467
	370.758240 221.405304 169.455292
	313.843445 260.079498 170.196579
	318.272064 283.895844 171.188171
NBranchingPoints 0
NVerticesOnCurves 0
BoundaryCurves 0
Patches 2
{
InnerRegion Inside
OuterRegion Exterior
BoundaryID 0
BranchingPoints 0
    
Triangles 3430
  1 5 2
  7 3 6
  5 49 2
  14 5 1
  10 3 9
  11 3 7
  2 4 1
  38 9 3
  11 38 3
  10 15 3
  15 6 3
  17 4 2
  14 1 8
  42 11 7
  49 5 56
  14 8 30
  44 10 9
  50 5 45
  1 4 12
  19 23 24
  50 60 5
  38 11 108
  45 5 14
  99 11 42
  10 13 15
  14 30 35
  56 5 60
  49 21 2
  45 14 35
  8 1 12
  32 18 76
  27 18 32
  27 29 18
  11 39 108
  12 4 16
  24 23 30
  41 30 23
  6 22 7
  31 6 18
  25 24 8
  11 99 39
  6 15 18
  30 8 24
  19 36 20
  36 55 20
  29 59 43
  73 38 108
  49 26 21
  44 54 10
  6 31 22
  36 19 24
  33 29 43
  73 9 38
  4 17 16
  41 35 30
  31 18 33
  108 39 97
  15 13 76
  32 41 23
  33 18 29
  51 28 23
  19 51 23
  76 18 15
  32 23 28
  27 32 28
  28 37 27
  21 26 157
  34 21 157
  79 17 2
  55 36 25
  34 2 21
  41 32 76
  59 72 43
  27 66 29
  34 79 2
  19 20 58
  58 51 19
  29 66 92
  59 29 92
  104 26 49
  176 60 50
  7 63 42
  8 12 65
  43 64 33
  53 27 37
  158 50 45
  63 7 22
  35 41 69
  25 36 24
  16 57 47
  13 69 76
  65 25 8
  33 64 31
  66 27 53
  51 58 48
  13 10 61
  69 41 76
  20 55 52
  73 108 103
  49 56 104
  51 91 28
  13 159 69
  22 113 63
  75 55 25
  9 88 44
  61 159 13
  58 67 48
  56 60 96
  9 73 88
  50 158 149
  137 43 72
  71 52 55
  10 54 61
  45 35 158
  57 16 17
  40 42 63
  72 86 137
  40 80 42
  69 191 35
  40 63 90
  116 22 31
  58 20 67
  96 102 56
  62 111 165
  55 75 71
  97 39 142
  99 142 39
  35 191 158
  47 57 100
  90 80 40
  64 116 31
  64 43 137
  52 77 20
  59 92 94
  48 67 82
  95 66 53
  103 153 73
  78 99 42
  119 112 100
  137 86 175
  37 28 81
  117 77 52
  67 20 77
  95 92 66
  120 108 97
  26 104 157
  79 34 121
  54 144 61
  17 79 57
  125 111 62
  74 68 122
  75 25 65
  133 96 60
  100 57 79
  100 112 47
  48 91 51
  176 133 60
  157 121 34
  116 64 70
  64 137 70
  153 103 147
  88 73 153
  109 54 44
  62 80 125
  112 119 106
  16 47 107
  22 116 113
  70 208 85
  91 81 28
  59 101 72
  87 53 37
  102 89 56
  85 130 113
  130 85 46
  116 70 85
  59 94 101
  53 87 95
  44 88 109
  80 62 165
  107 12 16
  122 12 107
  65 68 126
  153 123 88
  104 127 157
  74 122 107
  74 107 114
  84 67 77
  91 48 82
  124 102 141
  89 102 124
  104 56 89
  129 83 78
  133 102 96
  78 83 99
  90 125 80
  65 12 122
  85 116 46
  87 37 81
  82 67 84
  93 94 92
  88 123 109
  50 149 176
  148 83 110
  121 98 105
  79 121 105
  134 79 105
  118 100 79
  78 80 165
  118 119 100
  42 80 78
  113 130 135
  126 71 75
  52 71 155
  102 133 141
  99 83 142
  134 118 79
  63 113 90
  85 113 116
  65 126 75
  164 127 156
  97 142 211
  109 144 54
  83 148 142
  98 138 105
  105 138 134
  83 129 110
  112 107 47
  135 90 113
  46 116 130
  155 117 52
  108 120 103
  165 129 78
  65 122 68
  68 206 126
  71 126 249
  220 94 93
  131 84 77
  123 153 354
  124 141 222
  214 119 118
  111 145 171
  273 115 236
  70 137 208
  86 72 101
  93 92 95
  220 140 94
  124 222 89
  127 89 156
  203 103 211
  154 133 176
  106 214 139
  222 156 89
  127 164 128
  98 121 157
  262 138 98
  171 165 111
  119 214 106
  90 135 125
  116 183 130
  116 85 208
  143 206 68
  151 87 81
  103 203 147
  89 127 104
  120 97 211
  159 191 69
  143 68 74
  81 91 151
  147 231 153
  133 281 348
  123 168 109
  282 203 211
  120 211 103
  110 207 148
  110 129 254
  159 61 144
  74 114 143
  137 175 208
  155 71 249
  167 82 84
  141 133 348
  133 154 281
  136 160 177
  136 177 200
  175 86 166
  252 142 148
  129 165 254
  145 111 273
  115 125 161
  161 135 130
  77 117 150
  101 94 219
  91 82 151
  313 164 156
  106 160 112
  160 107 112
  161 130 183
  166 86 101
  168 123 354
  106 139 177
  160 172 107
  125 135 161
  160 136 172
  107 172 114
  136 200 235
  175 166 277
  77 152 131
  140 201 94
  109 168 154
  128 157 127
  118 134 170
  158 305 149
  195 165 171
  354 153 398
  252 211 142
  118 170 214
  193 115 161
  193 236 115
  174 146 162
  231 398 153
  149 190 176
  169 170 213
  273 111 125
  125 115 273
  172 143 114
  182 233 185
  173 185 233
  203 261 147
  134 138 213
  144 109 190
  253 207 110
  134 213 170
  253 110 254
  158 191 305
  177 139 214
  235 172 136
  192 173 233
  192 178 173
  183 116 208
  146 174 205
  162 188 174
  185 181 187
  188 162 163
  222 312 156
  282 271 203
  176 109 154
  157 232 98
  148 207 252
  213 138 262
  160 106 177
  184 266 196
  198 205 174
  184 196 174
  179 173 178
  188 218 184
  157 128 232
  109 176 190
  165 195 254
  242 204 172
  266 184 216
  126 206 249
  187 182 185
  184 174 188
  189 181 185
  268 216 184
  366 348 281
  262 98 232
  254 338 253
  182 187 224
  173 180 185
  268 184 218
  156 312 313
  261 231 147
  170 194 214
  357 247 192
  233 182 199
  196 198 174
  161 215 193
  238 249 206
  180 189 185
  179 180 173
  221 270 229
  230 132 296
  203 271 261
  262 246 283
  207 324 252
  273 236 287
  196 266 285
  204 143 172
  161 183 215
  189 209 181
  245 87 151
  260 302 291
  211 297 282
  273 171 145
  191 159 400
  285 298 196
  192 233 286
  199 340 233
  178 192 247
  204 242 289
  227 278 187
  269 308 268
  150 117 155
  227 209 259
  220 201 140
  319 251 229
  292 202 367
  296 132 410
  252 297 211
  237 274 197
  274 237 198
  198 196 274
  224 256 182
  179 178 225
  226 163 162
  218 269 268
  181 227 187
  227 181 209
  319 229 209
  141 348 422
  274 196 298
  199 256 374
  172 235 242
  256 199 182
  336 216 268
  277 186 208
  163 239 291
  209 229 259
  260 279 370
  210 202 292
  168 281 154
  164 304 128
  262 284 213
  340 199 240
  266 216 300
  239 226 228
  163 226 239
  150 152 77
  151 82 320
  250 93 95
  261 409 231
  271 282 363
  304 164 313
  304 232 128
  212 262 283
  212 284 262
  194 170 169
  191 400 305
  240 374 331
  224 257 256
  208 175 277
  146 248 162
  224 187 257
  166 101 219
  295 239 228
  217 180 179
  280 220 93
  320 82 167
  233 340 286
  374 240 199
  198 237 205
  247 267 178
  205 248 146
  162 248 226
  315 278 244
  217 179 225
  227 259 244
  218 188 163
  291 218 163
  245 151 320
  87 250 95
  131 167 84
  291 310 279
  422 427 141
  246 262 232
  213 356 169
  171 273 195
  241 264 364
  204 206 143
  308 344 268
  269 218 321
  201 219 94
  240 331 373
  274 265 197
  266 300 241
  275 248 276
  306 257 294
  249 238 328
  248 258 226
  226 258 228
  244 259 270
  189 180 301
  222 355 312
  324 297 252
  356 213 284
  190 223 144
  382 338 254
  254 195 382
  265 274 255
  332 177 214
  357 263 247
  241 285 266
  263 234 247
  326 193 215
  215 183 290
  187 278 257
  218 291 321
  260 291 279
  222 141 355
  168 354 498
  366 281 168
  381 207 338
  207 253 338
  286 330 192
  237 197 288
  267 225 178
  186 413 290
  227 244 278
  315 244 345
  318 310 295
  304 246 232
  190 149 223
  149 305 223
  373 416 240
  335 274 298
  241 325 285
  349 300 216
  290 183 208
  289 206 204
  275 258 248
  290 208 186
  238 206 289
  257 278 294
  150 155 517
  239 295 310
  245 250 87
  152 311 131
  221 229 251
  260 322 302
  324 481 297
  212 356 284
  207 381 324
  159 144 372
  330 357 192
  273 287 299
  300 402 241
  275 276 307
  248 205 237
  336 433 216
  315 294 278
  219 201 454
  259 229 270
  311 167 131
  280 93 250
  292 428 210
  409 398 231
  355 141 427
  378 409 261
  323 410 132
  367 304 313
  356 272 169
  285 465 298
  286 340 383
  399 195 273
  214 194 369
  265 255 395
  341 247 234
  275 307 327
  219 434 166
  180 217 309
  310 291 239
  270 221 346
  410 230 296
  380 367 202
  271 378 261
  367 380 293
  293 304 367
  297 363 282
  481 480 297
  325 465 285
  416 340 240
  241 364 325
  214 369 332
  299 234 339
  335 255 274
  288 276 237
  237 276 248
  257 306 256
  315 343 294
  238 353 328
  267 243 225
  228 317 390
  390 295 228
  244 270 345
  201 220 455
  209 189 301
  301 319 209
  311 337 167
  279 310 334
  485 270 346
  410 323 303
  246 304 293
  324 381 457
  372 400 159
  234 263 339
  433 349 216
  166 434 277
  228 258 317
  321 376 269
  378 323 132
  271 363 323
  363 303 323
  387 335 298
  273 299 399
  341 234 299
  288 197 265
  193 326 236
  306 294 403
  275 327 258
  242 314 289
  328 155 249
  301 180 309
  318 334 310
  132 230 429
  303 379 410
  303 363 297
  449 381 338
  382 195 399
  332 364 264
  264 241 402
  384 294 343
  376 308 269
  302 321 291
  355 428 312
  312 367 313
  449 338 382
  459 325 364
  177 332 358
  342 177 358
  256 306 374
  287 236 326
  294 384 403
  277 413 186
  347 322 260
  354 398 415
  379 303 329
  169 272 194
  223 372 144
  465 325 458
  440 369 194
  416 373 394
  177 350 200
  306 437 374
  359 316 327
  316 258 327
  343 467 375
  336 268 344
  424 245 320
  320 167 337
  367 428 292
  297 480 303
  457 481 324
  325 459 458
  332 264 402
  342 350 177
  350 242 235
  352 467 343
  352 343 315
  225 360 217
  360 365 217
  345 270 485
  302 371 321
  378 132 429
  423 379 329
  323 378 271
  246 293 473
  356 212 368
  330 286 383
  405 288 450
  200 350 235
  351 243 267
  328 517 155
  419 315 345
  407 152 150
  472 250 245
  309 392 301
  319 301 392
  346 361 485
  251 319 491
  510 498 354
  366 168 498
  263 357 339
  364 332 369
  404 247 341
  437 306 403
  267 247 404
  343 375 384
  425 290 413
  314 238 289
  353 238 314
  467 352 490
  376 321 371
  279 334 370
  302 322 362
  427 422 528
  473 283 246
  194 272 440
  387 298 465
  383 340 416
  402 300 349
  349 342 358
  404 417 388
  389 287 326
  317 258 316
  308 484 344
  408 334 318
  377 221 251
  346 221 377
  210 428 464
  387 255 335
  331 437 396
  331 374 437
  403 397 437
  404 351 267
  242 350 444
  359 317 316
  407 311 152
  280 250 472
  260 370 347
  385 346 377
  202 439 380
  367 312 428
  412 368 283
  212 283 368
  459 364 386
  255 387 395
  331 396 394
  331 394 373
  364 369 386
  399 299 339
  288 265 450
  450 430 405
  389 388 287
  388 389 418
  336 344 333
  295 390 318
  455 454 201
  308 376 391
  365 309 217
  347 362 322
  230 522 429
  470 439 202
  457 393 481
  339 357 441
  405 307 288
  405 327 307
  375 483 384
  425 215 290
  315 419 352
  522 230 410
  436 223 305
  386 440 459
  440 386 369
  512 436 305
  417 299 287
  358 402 349
  276 288 307
  342 349 443
  359 327 432
  336 333 433
  491 377 251
  491 319 392
  478 210 464
  210 478 202
  480 511 303
  293 456 473
  381 449 457
  330 383 548
  488 437 397
  341 299 417
  397 403 466
  388 417 287
  342 443 350
  466 403 384
  431 432 327
  243 351 446
  414 353 314
  317 468 438
  391 484 308
  415 510 354
  409 378 557
  548 516 330
  441 357 330
  339 382 399
  512 305 400
  402 358 332
  404 388 418
  277 434 413
  243 360 225
  438 390 317
  391 503 484
  220 280 504
  320 337 424
  346 385 361
  470 202 478
  366 498 348
  329 515 423
  435 411 380
  329 511 515
  303 511 329
  223 436 372
  382 339 493
  395 401 450
  466 533 397
  444 406 242
  362 371 302
  557 415 398
  348 469 422
  409 557 398
  380 439 435
  411 293 380
  356 368 272
  512 400 372
  395 450 265
  404 341 417
  466 384 483
  431 327 405
  326 494 389
  598 215 425
  455 636 454
  220 504 455
  370 334 426
  479 481 393
  416 394 442
  433 443 349
  389 494 418
  242 406 314
  598 451 215
  468 317 359
  463 352 419
  333 344 525
  365 421 309
  499 410 379
  449 382 493
  493 339 441
  387 465 482
  482 529 395
  387 482 395
  494 326 451
  451 326 215
  444 452 513
  446 360 243
  365 360 420
  337 311 461
  245 424 472
  376 371 527
  448 377 491
  469 348 498
  522 410 499
  456 293 411
  569 465 458
  396 488 560
  401 395 497
  483 375 489
  344 484 525
  471 318 390
  438 471 390
  347 370 426
  362 347 426
  355 427 521
  435 576 411
  516 441 330
  383 416 487
  442 564 416
  488 396 437
  452 444 350
  328 353 517
  658 353 414
  517 353 658
  460 365 420
  545 345 485
  424 536 472
  337 447 424
  408 462 334
  361 520 485
  309 421 392
  377 448 385
  586 427 528
  616 415 557
  586 521 427
  423 499 379
  548 383 487
  564 487 416
  537 560 488
  397 533 488
  477 446 351
  432 468 359
  545 518 419
  463 419 518
  545 419 345
  528 422 469
  521 428 355
  449 532 457
  441 496 493
  443 452 350
  445 495 477
  453 513 452
  433 333 453
  375 467 489
  530 468 432
  467 490 534
  434 219 454
  517 407 150
  361 385 542
  479 393 457
  449 493 532
  441 516 496
  474 458 459
  482 465 569
  443 433 453
  378 429 557
  492 522 499
  474 459 440
  394 396 560
  475 450 401
  621 466 483
  445 477 494
  467 534 489
  446 524 360
  527 391 376
  362 527 371
  428 521 464
  395 529 497
  431 405 430
  404 418 351
  494 477 418
  550 453 333
  426 334 462
  608 510 415
  473 412 283
  531 368 412
  486 440 272
  442 394 560
  477 351 418
  514 425 413
  352 463 490
  514 413 434
  360 524 420
  535 434 454
  392 508 491
  480 479 511
  476 431 430
  566 514 434
  562 485 520
  520 361 542
  385 448 542
  511 599 515
  440 486 474
  368 486 272
  372 436 512
  450 475 430
  580 466 621
  453 452 443
  477 495 446
  582 414 314
  438 468 502
  460 421 365
  575 504 280
  531 412 473
  479 457 532
  500 487 564
  432 431 506
  513 453 550
  461 447 337
  591 464 521
  499 423 583
  479 480 481
  532 493 496
  500 548 487
  468 530 502
  407 517 574
  471 408 318
  546 280 472
  522 571 429
  621 483 549
  549 483 489
  407 461 311
  636 455 504
  424 447 505
  608 415 616
  531 568 368
  506 431 476
  494 451 507
  507 495 445
  501 530 432
  446 495 524
  333 570 550
  434 535 566
  525 570 333
  478 464 609
  559 456 411
  479 599 511
  482 569 595
  533 466 580
  494 507 445
  495 561 524
  588 534 490
  526 484 503
  505 536 424
  280 546 575
  391 527 543
  604 586 528
  571 557 429
  510 640 498
  439 576 435
  553 473 456
  568 486 368
  482 595 529
  463 588 490
  471 519 408
  485 562 545
  498 592 469
  479 532 563
  634 458 474
  564 442 560
  488 533 657
  501 432 506
  577 554 489
  525 484 526
  636 504 575
  408 519 462
  541 562 520
  491 508 448
  392 421 508
  528 469 604
  609 464 591
  629 516 548
  548 500 617
  554 549 489
  513 539 444
  558 470 478
  499 583 492
  439 470 576
  583 423 567
  496 516 659
  600 537 488
  657 600 488
  444 539 538
  509 362 426
  498 640 592
  611 531 473
  479 563 593
  634 474 624
  659 532 496
  634 569 458
  497 573 401
  444 538 406
  536 546 472
  559 411 576
  529 572 497
  534 577 489
  561 495 507
  608 640 510
  522 492 571
  423 515 599
  611 473 553
  486 624 474
  595 572 529
  630 564 635
  564 560 635
  596 537 600
  582 314 581
  513 550 539
  525 526 570
  447 590 505
  520 542 541
  609 558 478
  610 576 470
  593 599 479
  569 579 595
  560 537 596
  454 636 535
  574 461 407
  462 519 665
  610 470 558
  599 567 423
  612 506 476
  606 549 594
  406 538 625
  471 438 502
  518 613 673
  547 509 426
  627 591 521
  577 534 588
  502 530 544
  551 574 517
  613 518 545
  665 426 462
  508 421 540
  456 559 553
  611 568 531
  617 629 548
  475 401 573
  476 430 565
  641 523 555
  501 506 555
  658 414 582
  391 651 503
  421 460 556
  565 430 475
  625 538 539
  584 530 501
  539 550 646
  524 561 587
  570 646 550
  517 658 551
  391 543 619
  605 557 571
  532 667 563
  659 516 629
  564 630 500
  549 554 594
  425 650 598
  518 673 463
  503 651 526
  560 596 635
  573 565 475
  612 597 506
  581 314 406
  650 425 514
  557 605 616
  593 563 667
  681 617 630
  565 573 618
  625 581 406
  585 519 471
  665 519 589
  675 536 505
  505 590 675
  362 509 639
  627 521 586
  532 659 667
  654 579 569
  657 533 580
  519 585 589
  619 651 391
  630 617 500
  572 573 497
  578 420 524
  575 674 636
  461 590 447
  608 616 694
  571 492 666
  624 486 568
  580 649 657
  613 545 562
  547 426 665
  674 575 552
  527 362 639
  569 634 654
  656 618 573
  506 597 555
  555 584 501
  451 598 507
  638 613 562
  605 571 666
  644 583 567
  599 593 601
  565 612 476
  549 649 621
  507 607 561
  578 460 420
  573 572 656
  580 621 649
  649 549 606
  598 607 507
  615 540 421
  688 640 608
  687 492 583
  577 588 622
  604 469 592
  567 599 628
  593 667 676
  654 620 579
  600 653 596
  618 603 565
  606 594 678
  523 641 584
  523 584 555
  544 530 584
  672 588 463
  471 502 602
  666 492 687
  629 617 660
  524 587 578
  672 463 673
  623 575 546
  592 742 604
  559 576 652
  702 649 606
  646 625 539
  655 587 561
  514 566 723
  585 471 602
  461 574 614
  552 575 623
  627 686 591
  576 610 652
  624 668 634
  695 654 634
  600 657 690
  554 577 622
  622 588 672
  647 726 604
  608 694 715
  644 687 583
  601 628 599
  595 579 620
  603 612 565
  614 590 461
  421 556 615
  735 508 540
  605 709 616
  701 657 649
  661 555 597
  594 554 678
  673 613 638
  638 562 541
  674 552 725
  448 737 542
  448 508 735
  726 586 604
  648 553 559
  630 718 681
  632 656 572
  555 661 641
  650 607 598
  691 650 514
  637 556 460
  623 546 536
  547 639 509
  604 742 647
  558 699 610
  681 660 617
  683 631 595
  653 700 596
  697 646 570
  749 566 535
  642 675 590
  619 543 680
  705 627 586
  644 567 628
  593 676 601
  630 635 739
  595 631 572
  700 635 596
  690 653 600
  770 535 636
  626 590 614
  626 642 590
  726 692 586
  692 705 586
  631 632 572
  702 606 678
  502 544 602
  578 637 460
  652 648 559
  601 721 628
  568 766 624
  582 581 671
  723 691 514
  688 608 715
  699 558 609
  645 597 612
  625 671 581
  607 655 561
  768 673 638
  675 685 536
  623 633 552
  643 540 615
  543 527 680
  633 725 552
  620 683 595
  635 700 734
  690 657 719
  612 603 645
  646 664 625
  655 578 587
  663 602 544
  541 542 737
  611 553 648
  689 659 629
  739 718 630
  657 701 719
  622 678 554
  609 591 738
  766 668 624
  697 570 526
  616 708 694
  616 709 708
  727 592 640
  686 738 591
  713 683 620
  704 658 582
  713 620 695
  620 654 695
  702 701 649
  641 677 662
  641 662 584
  664 646 697
  643 615 556
  735 737 448
  695 634 668
  670 678 622
  663 544 720
  526 651 759
  727 640 688
  689 667 659
  711 681 718
  690 700 653
  584 720 544
  589 771 665
  643 735 540
  757 666 687
  706 644 628
  707 648 652
  762 622 672
  723 566 749
  704 551 658
  547 665 730
  652 610 707
  671 625 664
  685 623 536
  674 725 679
  730 639 547
  707 610 699
  669 618 656
  682 597 645
  720 584 662
  607 650 691
  712 664 697
  636 684 770
  684 636 674
  585 771 589
  771 730 665
  715 782 688
  597 682 661
  749 535 770
  614 698 626
  721 706 628
  769 721 601
  711 660 681
  603 618 669
  602 728 585
  702 678 754
  714 670 622
  662 741 720
  655 693 578
  551 696 574
  574 696 614
  674 679 684
  642 722 675
  705 686 627
  732 648 707
  689 676 667
  733 629 660
  643 556 763
  609 738 699
  635 734 739
  632 736 656
  764 687 644
  716 706 721
  766 568 611
  800 629 733
  758 695 668
  773 734 700
  603 669 645
  701 702 746
  752 622 762
  737 638 541
  727 742 592
  648 710 611
  690 767 700
  752 714 622
  689 629 800
  767 690 719
  661 747 641
  677 641 747
  670 754 678
  578 693 724
  619 826 651
  644 706 764
  663 720 741
  703 655 607
  703 693 655
  637 578 724
  743 526 759
  642 626 722
  680 527 639
  756 686 705
  757 753 666
  769 601 676
  611 710 766
  788 631 683
  736 669 656
  670 714 754
  607 691 703
  768 672 673
  699 745 707
  700 767 773
  645 760 682
  702 815 746
  582 748 704
  735 731 737
  706 772 764
  733 660 711
  788 632 631
  719 701 804
  804 701 746
  747 661 682
  671 748 582
  738 686 798
  687 764 757
  758 713 695
  712 671 664
  639 744 680
  605 666 753
  768 638 812
  745 699 751
  707 745 717
  743 697 526
  759 651 826
  675 722 685
  633 623 729
  802 726 647
  782 715 694
  824 647 742
  803 718 739
  760 645 669
  815 702 754
  705 692 802
  824 742 727
  753 709 605
  699 738 751
  772 706 716
  648 732 710
  766 710 765
  775 683 713
  790 662 677
  556 637 763
  782 694 708
  802 692 726
  689 800 828
  718 803 711
  734 773 822
  804 767 719
  747 790 677
  752 754 714
  672 768 851
  696 698 614
  783 710 732
  739 734 803
  740 671 712
  697 743 712
  724 763 637
  689 778 676
  828 778 689
  711 829 733
  803 829 711
  662 790 741
  712 743 755
  704 795 551
  750 626 698
  769 716 721
  822 803 734
  740 748 671
  672 851 762
  795 696 551
  722 626 750
  793 725 633
  663 728 602
  623 685 729
  725 793 679
  756 798 686
  691 836 703
  680 744 807
  731 735 643
  842 705 802
  816 753 757
  854 668 766
  758 668 774
  755 740 712
  707 783 732
  676 778 769
  788 683 775
  788 736 632
  752 789 754
  693 825 724
  787 768 812
  717 783 707
  749 781 723
  812 638 737
  824 802 647
  824 727 945
  798 751 738
  791 745 751
  716 769 860
  684 871 770
  826 619 680
  722 750 796
  793 633 729
  842 756 705
  784 800 733
  747 682 761
  709 819 708
  814 798 756
  682 760 761
  780 728 663
  717 745 791
  758 855 713
  790 779 741
  762 851 827
  728 771 585
  722 813 685
  764 820 757
  820 764 772
  873 668 854
  822 839 803
  752 762 827
  639 730 744
  757 820 809
  854 766 765
  752 848 789
  691 723 836
  731 643 776
  688 777 727
  758 774 855
  763 724 825
  763 792 643
  819 782 708
  668 873 774
  815 754 805
  685 878 729
  753 816 709
  747 761 790
  717 791 897
  861 773 767
  767 804 885
  797 761 760
  902 781 749
  770 871 749
  851 768 787
  813 878 685
  737 731 840
  819 709 821
  855 830 713
  713 830 775
  760 669 797
  748 740 831
  836 723 781
  794 704 748
  785 693 703
  746 815 846
  826 743 759
  772 716 860
  783 799 710
  769 778 860
  788 775 801
  788 888 736
  786 669 736
  902 749 871
  796 813 722
  751 798 843
  814 810 798
  751 843 791
  901 765 710
  801 888 788
  797 669 786
  848 754 789
  796 698 696
  793 729 679
  796 750 698
  782 857 688
  756 842 814
  816 821 709
  809 816 757
  784 834 800
  733 829 784
  752 827 848
  836 785 703
  831 740 755
  802 824 863
  810 843 798
  820 772 859
  804 746 846
  777 958 727
  822 773 861
  790 806 779
  679 729 684
  829 803 876
  846 885 804
  780 663 741
  684 853 871
  737 840 812
  826 680 883
  866 819 821
  727 958 945
  908 736 888
  831 794 748
  825 693 785
  787 837 851
  832 696 795
  728 780 896
  878 849 729
  867 782 819
  717 799 783
  890 860 778
  828 890 778
  828 800 845
  833 795 704
  796 850 813
  680 807 883
  904 842 802
  816 809 808
  887 897 791
  775 830 811
  880 696 832
  792 776 643
  863 904 802
  843 810 868
  809 820 875
  892 834 784
  892 784 829
  880 796 696
  782 867 857
  772 860 859
  901 710 799
  855 774 818
  908 786 736
  815 805 846
  794 833 704
  817 771 728
  767 870 861
  896 817 728
  729 853 684
  777 688 857
  865 816 808
  761 806 790
  836 781 902
  817 730 771
  744 730 879
  779 806 741
  792 763 825
  838 731 776
  863 824 943
  808 809 875
  887 791 843
  870 767 885
  761 797 823
  814 842 858
  897 799 717
  898 800 834
  876 803 839
  861 918 822
  823 797 786
  754 848 805
  877 831 755
  814 868 810
  868 814 858
  912 855 818
  811 801 775
  940 827 851
  838 840 731
  860 890 884
  918 839 822
  741 806 856
  850 841 813
  865 821 816
  818 774 873
  876 892 829
  826 883 743
  729 849 853
  878 813 847
  807 744 879
  845 800 898
  874 811 830
  856 780 741
  871 853 864
  875 865 808
  820 946 875
  874 830 855
  823 835 761
  795 852 832
  812 837 787
  827 940 886
  825 785 872
  862 755 743
  874 959 811
  905 876 839
  807 906 883
  879 730 903
  904 985 842
  867 819 866
  886 848 827
  940 851 837
  862 743 883
  895 849 878
  824 945 943
  831 844 794
  873 894 818
  948 846 805
  903 730 817
  873 854 894
  852 880 832
  859 946 820
  805 848 924
  833 852 795
  842 985 858
  860 869 859
  936 898 834
  828 845 890
  839 918 905
  900 857 867
  915 854 765
  958 1064 945
  859 869 946
  935 845 898
  885 846 948
  914 785 836
  877 755 862
  895 853 849
  943 904 863
  875 913 865
  854 915 894
  891 761 835
  806 761 891
  862 883 899
  889 796 880
  813 841 847
  869 860 884
  963 861 870
  844 952 794
  936 834 892
  876 926 892
  877 844 831
  955 904 943
  821 972 866
  858 921 868
  865 972 821
  843 933 887
  905 916 876
  923 963 870
  952 833 794
  812 840 965
  807 910 906
  913 972 865
  897 881 799
  874 855 912
  882 871 864
  965 837 812
  777 857 900
  818 894 912
  947 801 811
  861 963 918
  785 970 872
  882 902 871
  889 850 796
  825 872 920
  875 946 931
  881 990 799
  765 932 915
  843 868 933
  869 956 946
  935 890 845
  914 970 785
  836 902 928
  896 780 909
  833 977 852
  864 853 997
  811 959 947
  924 948 805
  792 825 920
  887 933 927
  926 876 969
  917 916 905
  856 806 919
  836 928 914
  898 936 922
  930 908 888
  885 923 870
  923 885 948
  1021 924 848
  848 886 1021
  780 856 909
  893 880 852
  853 895 997
  838 776 938
  931 913 875
  916 969 876
  911 786 908
  906 899 883
  776 792 938
  895 878 971
  910 807 879
  897 887 927
  888 801 930
  921 858 985
  935 884 890
  968 935 898
  968 898 922
  918 963 1003
  841 850 925
  907 840 838
  881 897 927
  936 892 926
  874 939 959
  905 918 917
  903 817 942
  965 840 907
  868 934 933
  990 901 799
  901 932 765
  894 953 912
  912 939 874
  911 823 786
  841 925 847
  902 882 928
  973 939 912
  924 1023 948
  891 919 806
  850 889 951
  967 906 910
  847 971 878
  972 998 866
  930 911 908
  997 895 937
  896 942 817
  895 929 937
  895 971 929
  866 998 867
  869 1020 956
  932 901 990
  970 920 872
  880 893 889
  850 951 925
  961 938 792
  934 868 921
  985 904 955
  996 894 915
  954 912 953
  917 969 916
  975 886 940
  1022 940 837
  938 907 838
  958 777 944
  915 932 996
  1021 886 975
  913 984 972
  996 953 894
  801 947 950
  919 909 856
  964 877 862
  889 941 951
  1020 869 884
  912 954 973
  930 801 950
  844 877 964
  977 893 852
  925 971 847
  879 903 910
  1064 1060 945
  918 1002 917
  918 1003 1002
  899 1004 862
  889 893 941
  792 920 961
  1008 934 921
  900 867 998
  1013 936 926
  977 833 952
  965 1022 837
  913 931 984
  999 933 934
  935 1020 884
  969 917 1031
  864 997 988
  931 946 962
  999 927 933
  968 1038 935
  948 960 923
  1021 1023 924
  899 906 1004
  994 903 942
  921 985 1008
  1060 943 945
  936 1000 922
  906 967 1004
  953 986 954
  936 1013 1000
  911 974 823
  946 956 962
  958 944 1073
  1028 926 969
  974 835 823
  960 963 923
  909 949 896
  926 1028 1013
  962 984 931
  983 952 844
  862 1004 964
  925 966 971
  1019 955 943
  978 900 998
  1042 960 948
  914 928 987
  940 1022 975
  1017 961 920
  951 966 925
  900 978 777
  1042 948 1023
  891 835 993
  989 937 929
  934 1008 1015
  1015 999 934
  1024 922 1000
  1000 1013 1043
  1031 917 1002
  896 949 942
  1019 985 955
  958 1073 1064
  1006 962 956
  881 927 981
  964 983 844
  882 864 988
  941 893 957
  1009 973 954
  939 947 959
  1024 991 922
  1003 1053 1002
  1020 1006 956
  881 981 990
  986 953 995
  968 922 991
  993 976 891
  937 989 997
  954 986 1009
  969 1031 1040
  1032 914 987
  1019 943 1060
  998 972 984
  981 927 999
  1038 968 991
  973 979 939
  930 950 992
  1038 1020 935
  992 911 930
  891 976 919
  979 973 1001
  947 939 1041
  1032 970 914
  920 970 1018
  928 882 1078
  977 957 893
  920 1018 1017
  1086 998 984
  973 1009 1001
  977 952 1010
  995 953 996
  1040 1028 969
  947 1045 950
  835 974 993
  909 919 980
  1012 951 941
  903 994 910
  963 960 1053
  997 989 1011
  978 944 777
  963 1053 1003
  974 911 992
  929 971 1005
  980 949 909
  882 988 1078
  1098 978 998
  1015 1067 999
  984 962 1086
  1038 1066 1020
  997 1011 988
  967 910 1007
  966 1005 971
  994 1007 910
  1075 1021 975
  1004 1088 964
  1006 1058 962
  1020 1066 1006
  1061 939 979
  1074 1031 1002
  1024 1000 1029
  991 1016 1038
  939 1061 1041
  1022 1075 975
  987 928 1078
  1078 988 1011
  942 949 1059
  967 1049 1004
  1014 982 1057
  1012 966 951
  991 1024 1016
  995 996 1076
  1054 1023 1021
  964 1109 983
  1036 1018 970
  965 907 1079
  1056 1043 1013
  1065 1013 1028
  957 977 1025
  1000 1043 1029
  1039 986 995
  996 932 1076
  1010 952 983
  938 1062 907
  985 1019 1124
  1044 979 1001
  1074 1002 1053
  1046 992 950
  1053 960 1127
  976 980 919
  985 1170 1008
  981 999 1067
  1039 1009 986
  1069 1040 1031
  1045 947 1048
  1054 1021 1075
  1012 1034 966
  929 1026 989
  1001 1009 1030
  1039 1030 1009
  1041 1048 947
  1069 1031 1074
  1072 1022 965
  1086 962 1058
  1027 941 957
  994 942 1033
  1026 929 1005
  1034 1005 966
  985 1124 1170
  1016 1024 1029
  1004 1049 1088
  981 1035 990
  932 990 1035
  1056 1013 1065
  1080 949 980
  949 1071 1059
  1026 1011 989
  961 1062 938
  978 1098 1037
  1086 1098 998
  1052 944 978
  1040 1097 1028
  1171 1127 960
  1033 942 1059
  1007 994 1033
  1019 1095 1124
  1037 1052 978
  1091 1076 932
  1042 1171 960
  1032 1036 970
  1006 1066 1058
  1001 1030 1044
  1040 1069 1097
  1047 967 1007
  1095 1019 1060
  1091 932 1035
  1042 1023 1054
  987 1081 1032
  1075 1022 1129
  1081 987 1078
  1050 1079 907
  1046 950 1045
  1022 1072 1129
  949 1070 1071
  1079 1072 965
  1016 1183 1038
  977 1010 1025
  1043 1055 1029
  974 992 1103
  1014 1057 1100
  941 1051 1012
  1050 907 1062
  1170 1015 1008
  1104 1070 949
  1047 1049 967
  1067 1015 1099
  1183 1066 1038
  1076 1039 995
  1027 1051 941
  1014 1102 982
  1015 1170 1099
  1122 944 1052
  1107 1065 1028
  1042 1146 1171
  1104 949 1080
  1109 964 1088
  1034 1063 1005
  1140 1030 1039
  1016 1029 1055
  982 1102 1057
  1057 1102 1083
  1122 1135 944
  944 1135 1073
  1065 1107 1056
  1005 1063 1026
  1058 1162 1086
  1039 1076 1140
  980 976 1113
  1011 1026 1096
  1110 1060 1064
  1064 1073 1191
  1043 1056 1055
  1016 1055 1183
  1118 1061 979
  1046 1103 992
  1044 1118 979
  1100 1057 1083
  1113 976 993
  1165 1054 1075
  1032 1114 1036
  983 1109 1010
  1048 1041 1108
  1078 1011 1121
  1064 1191 1110
  1066 1177 1058
  1048 1108 1045
  993 974 1089
  1014 1100 1102
  1084 1025 1010
  1047 1007 1033
  1097 1107 1028
  1108 1068 1045
  1051 1034 1012
  1118 1044 1120
  1087 1056 1107
  1069 1126 1097
  1184 1074 1053
  961 1017 1134
  1134 1062 961
  1063 1096 1026
  1179 1095 1060
  1144 1122 1052
  974 1103 1089
  1071 1117 1059
  1033 1059 1117
  1056 1087 1055
  1127 1184 1053
  1109 1088 1181
  1067 1090 981
  981 1090 1035
  1091 1140 1076
  1126 1069 1074
  1081 1189 1032
  1033 1116 1047
  1037 1144 1052
  1179 1060 1110
  1061 1108 1041
  1042 1054 1150
  1081 1078 1085
  1152 1072 1079
  1058 1177 1162
  1149 1097 1126
  1102 1100 1131
  1112 1051 1027
  1096 1121 1011
  1120 1044 1030
  1045 1068 1046
  1042 1150 1146
  1080 980 1077
  1088 1049 1138
  957 1105 1027
  1082 1102 1131
  1189 1114 1032
  1010 1109 1084
  1098 1206 1037
  1061 1118 1141
  1141 1108 1061
  1083 1082 1100
  1113 1077 980
  1054 1165 1150
  957 1025 1105
  1072 1152 1111
  1055 1087 1125
  1094 1034 1051
  1113 993 1089
  1078 1121 1085
  1062 1134 1151
  1063 1034 1093
  1025 1084 1159
  1094 1093 1034
  1074 1217 1126
  1130 1018 1036
  1027 1105 1112
  1151 1050 1062
  1192 1091 1035
  1183 1208 1066
  1102 1142 1083
  1075 1143 1165
  1129 1143 1075
  1017 1018 1176
  1092 1033 1117
  1079 1050 1152
  1262 1098 1086
  1030 1140 1120
  1240 1087 1107
  1184 1217 1074
  1049 1047 1116
  1124 1095 1199
  1135 1122 1106
  1097 1149 1107
  1147 1096 1063
  1135 1191 1073
  1101 1113 1089
  1115 1189 1081
  1194 1098 1262
  1086 1162 1262
  1067 1139 1090
  1081 1085 1115
  1049 1116 1186
  1099 1139 1067
  1118 1136 1141
  1131 1100 1164
  1194 1206 1098
  1110 1191 1148
  1140 1091 1200
  1082 1164 1100
  1129 1072 1111
  1093 1147 1063
  1145 1144 1037
  1120 1136 1118
  1138 1181 1088
  1105 1025 1159
  1186 1138 1049
  1147 1153 1096
  1091 1192 1252
  1140 1278 1120
  1176 1018 1130
  1179 1199 1095
  1154 1122 1144
  1046 1185 1103
  1083 1142 1082
  1142 1102 1128
  1116 1033 1092
  1050 1123 1152
  1153 1121 1096
  1177 1066 1208
  1091 1289 1200
  1149 1126 1217
  1103 1119 1089
  1114 1172 1036
  1164 1082 1235
  1082 1131 1178
  1134 1017 1176
  1112 1132 1051
  1094 1051 1132
  1288 1162 1177
  1192 1035 1090
  1127 1171 1306
  1123 1050 1151
  1110 1148 1160
  1137 1119 1103
  1150 1255 1146
  1239 1099 1170
  1125 1087 1240
  1278 1136 1120
  1218 1046 1068
  1205 1112 1105
  1124 1199 1170
  1122 1154 1187
  1037 1206 1145
  1188 1135 1106
  1101 1089 1119
  1130 1036 1172
  1187 1106 1122
  1140 1200 1278
  1183 1125 1155
  1131 1164 1178
  1235 1082 1142
  1109 1158 1084
  1207 1179 1110
  1210 1207 1110
  1125 1183 1055
  1241 1240 1107
  1068 1108 1201
  1082 1178 1102
  1178 1128 1102
  1113 1202 1077
  1165 1175 1150
  1071 1070 1133
  1121 1249 1085
  1176 1168 1134
  1146 1255 1171
  1271 1164 1235
  1190 1159 1084
  1070 1104 1133
  1133 1169 1071
  1169 1117 1071
  1360 1217 1184
  1178 1164 1173
  1114 1189 1157
  1134 1168 1151
  1121 1153 1330
  1099 1239 1139
  1259 1179 1207
  1091 1252 1289
  1184 1127 1243
  1185 1137 1103
  1080 1077 1156
  1117 1167 1092
  1144 1261 1154
  1110 1269 1210
  1144 1270 1261
  1149 1241 1107
  1141 1136 1242
  1108 1141 1201
  1142 1174 1235
  1114 1157 1172
  1161 1109 1181
  1295 1115 1085
  1186 1116 1193
  1117 1169 1167
  1267 1094 1132
  1160 1269 1110
  1253 1149 1217
  1214 1104 1080
  1159 1205 1105
  1193 1116 1092
  1121 1215 1249
  1237 1144 1145
  1225 1191 1135
  1216 1192 1090
  1254 1141 1242
  1161 1158 1109
  1203 1143 1129
  1085 1249 1295
  1269 1236 1210
  1225 1135 1188
  1149 1253 1212
  1178 1197 1128
  1163 1106 1187
  1191 1211 1148
  1306 1171 1255
  1104 1214 1133
  1223 1129 1111
  1304 1153 1147
  1225 1251 1191
  1271 1307 1164
  1128 1197 1142
  1202 1156 1077
  1223 1203 1129
  1160 1148 1234
  1139 1216 1090
  1212 1241 1149
  1127 1306 1243
  1173 1164 1291
  1256 1113 1101
  1180 1158 1161
  1214 1080 1166
  1227 1152 1123
  1121 1330 1215
  1319 1262 1162
  1242 1136 1278
  1208 1183 1348
  1348 1183 1155
  1235 1197 1178
  1190 1232 1159
  1170 1199 1293
  1154 1261 1187
  1237 1270 1144
  1247 1235 1174
  1156 1166 1080
  1153 1304 1330
  1259 1199 1179
  1200 1289 1310
  1185 1046 1218
  1143 1203 1213
  1268 1187 1261
  1182 1206 1194
  1148 1211 1234
  1163 1188 1106
  1230 1210 1236
  1184 1321 1360
  1226 1101 1119
  1157 1286 1172
  1115 1231 1189
  1198 1176 1130
  1111 1152 1227
  1228 1249 1215
  1282 1125 1240
  1141 1254 1201
  1201 1218 1068
  1291 1164 1195
  1256 1202 1113
  1197 1308 1142
  1143 1213 1165
  1169 1133 1196
  1151 1168 1222
  1239 1170 1293
  1254 1242 1327
  1164 1307 1195
  1142 1308 1174
  1111 1220 1223
  1227 1220 1111
  1233 1159 1232
  1182 1145 1206
  1299 1177 1208
  1125 1282 1155
  1247 1235 1178
  1247 1174 1271
  1167 1169 1196
  1234 1269 1160
  1259 1207 1415
  1227 1123 1204
  1204 1123 1151
  1132 1112 1205
  1270 1188 1163
  1191 1251 1230
  1219 1137 1185
  1255 1150 1368
  1235 1247 1197
  1202 1238 1156
  1172 1198 1130
  1295 1231 1115
  1167 1196 1280
  1159 1233 1205
  1162 1288 1319
  1302 1139 1239
  1269 1263 1236
  1207 1210 1246
  1211 1191 1230
  1217 1360 1253
  1218 1349 1185
  1321 1184 1243
  1157 1189 1231
  1158 1272 1084
  1092 1221 1193
  1230 1236 1211
  1270 1237 1250
  1275 1192 1209
  1256 1101 1226
  1255 1368 1276
  1277 1150 1175
  1165 1213 1175
  1084 1272 1190
  1296 1151 1222
  1268 1163 1187
  1182 1194 1262
  1270 1250 1324
  1178 1173 1245
  1133 1214 1224
  1296 1204 1151
  1293 1199 1326
  1273 1270 1163
  1313 1225 1188
  1211 1230 1251
  1230 1274 1210
  1282 1240 1241
  1349 1219 1185
  1291 1195 1279
  1195 1307 1244
  1174 1311 1271
  1353 1175 1213
  1267 1132 1229
  1273 1261 1270
  1210 1274 1246
  1200 1310 1278
  1245 1247 1178
  1150 1277 1368
  1132 1205 1297
  1211 1236 1234
  1413 1288 1177
  1415 1264 1259
  1365 1212 1253
  1218 1201 1265
  1175 1353 1277
  1286 1157 1284
  1409 1181 1138
  1248 1203 1223
  1220 1248 1223
  1224 1196 1133
  1259 1264 1199
  1163 1268 1273
  1413 1177 1281
  1274 1207 1246
  1305 1250 1237
  1299 1281 1177
  1251 1225 1315
  1235 1247 1271
  1221 1092 1167
  1139 1302 1216
  1396 1305 1237
  1192 1216 1209
  1247 1308 1197
  1186 1193 1287
  1415 1207 1274
  1278 1310 1316
  1365 1241 1212
  1119 1137 1290
  1352 1174 1308
  1166 1156 1238
  1181 1409 1294
  1257 1248 1220
  1145 1396 1237
  1313 1188 1270
  1192 1275 1252
  1280 1196 1258
  1220 1227 1257
  1176 1266 1168
  1273 1268 1261
  1262 1346 1182
  1208 1348 1372
  1320 1155 1282
  1255 1367 1306
  1291 1279 1173
  1308 1374 1352
  1354 1161 1181
  1318 1167 1280
  1222 1168 1301
  1236 1263 1234
  1314 1230 1211
  1289 1344 1310
  1201 1254 1265
  1290 1226 1119
  1279 1195 1244
  1255 1276 1367
  1311 1174 1352
  1213 1203 1285
  1231 1295 1345
  1167 1318 1221
  1229 1132 1297
  1304 1147 1498
  1326 1199 1264
  1274 1397 1415
  1211 1251 1314
  1314 1251 1315
  1313 1315 1225
  1242 1278 1316
  1258 1196 1224
  1198 1266 1176
  1269 1234 1263
  1308 1247 1245
  1342 1413 1281
  1145 1182 1396
  1324 1313 1270
  1230 1347 1274
  1282 1241 1365
  1292 1286 1284
  1203 1248 1285
  1214 1303 1381
  1204 1257 1227
  1168 1266 1329
  1233 1338 1205
  1215 1441 1228
  1205 1338 1297
  1215 1330 1441
  1302 1239 1359
  1271 1311 1307
  1296 1222 1301
  1298 1182 1346
  1313 1260 1211
  1242 1316 1327
  1279 1245 1173
  1389 1158 1180
  1272 1158 1389
  1303 1214 1166
  1381 1224 1214
  1249 1325 1295
  1428 1319 1288
  1216 1302 1340
  1230 1314 1315
  1137 1219 1290
  1317 1226 1290
  1198 1172 1286
  1287 1138 1186
  1232 1391 1233
  1293 1359 1239
  1346 1262 1319
  1326 1421 1293
  1360 1386 1253
  1389 1180 1312
  1345 1157 1231
  1304 1442 1330
  1395 1182 1298
  1315 1347 1230
  1344 1289 1252
  1254 1366 1265
  1354 1181 1294
  1345 1295 1325
  1190 1391 1232
  1296 1309 1204
  1260 1314 1211
  1320 1282 1365
  1365 1253 1384
  1254 1327 1366
  1243 1306 1467
  1245 1335 1308
  1180 1161 1283
  1354 1283 1161
  1328 1353 1213
  1248 1333 1285
  1221 1287 1193
  1395 1396 1182
  1211 1314 1313
  1347 1315 1314
  1374 1308 1323
  1370 1166 1238
  1376 1325 1249
  1301 1168 1329
  1228 1376 1249
  1442 1304 1498
  1372 1299 1208
  1348 1155 1331
  1265 1349 1218
  1399 1467 1306
  1307 1350 1244
  1480 1307 1311
  1245 1279 1351
  1180 1283 1312
  1157 1345 1284
  1285 1328 1213
  1287 1409 1138
  1309 1257 1204
  1437 1376 1228
  1313 1314 1260
  1299 1430 1281
  1324 1314 1313
  1423 1316 1310
  1472 1155 1320
  1417 1219 1349
  1350 1307 1361
  1279 1387 1362
  1380 1303 1166
  1297 1338 1357
  1313 1314 1315
  1305 1324 1250
  1372 1558 1299
  1386 1360 1466
  1467 1321 1243
  1279 1332 1387
  1368 1367 1276
  1317 1256 1226
  1311 1369 1480
  1256 1322 1202
  1284 1337 1292
  1294 1409 1408
  1333 1248 1257
  1300 1318 1280
  1428 1288 1413
  1252 1275 1383
  1465 1310 1344
  1202 1322 1336
  1238 1202 1336
  1369 1311 1352
  1258 1300 1280
  1224 1381 1258
  1229 1394 1267
  1319 1428 1524
  1341 1413 1342
  1342 1281 1430
  1397 1274 1347
  1544 1384 1253
  1290 1219 1417
  1361 1307 1480
  1308 1335 1323
  1421 1359 1293
  1326 1557 1421
  1326 1264 1557
  1340 1343 1216
  1343 1470 1216
  1305 1334 1324
  1423 1310 1465
  1306 1367 1399
  1332 1279 1244
  1388 1367 1368
  1238 1336 1370
  1323 1335 1378
  1190 1272 1391
  1442 1484 1330
  1364 1340 1302
  1319 1524 1346
  1422 1341 1342
  1334 1305 1396
  1155 1472 1331
  1252 1385 1344
  1253 1386 1544
  1351 1279 1362
  1407 1198 1286
  1198 1407 1375
  1303 1380 1381
  1216 1470 1209
  1324 1398 1314
  1348 1464 1372
  1402 1374 1323
  1286 1292 1407
  1266 1198 1447
  1436 1338 1233
  1437 1228 1441
  1264 1414 1557
  1264 1415 1414
  1398 1324 1334
  1452 1347 1453
  1430 1299 1558
  1365 1384 1503
  1320 1478 1472
  1331 1472 1348
  1379 1375 1407
  1447 1448 1266
  1287 1392 1409
  1221 1318 1393
  1391 1436 1233
  1341 1422 1413
  1395 1298 1346
  1397 1347 1452
  1453 1347 1314
  1209 1383 1275
  1322 1256 1317
  1335 1245 1378
  1377 1283 1354
  1285 1333 1328
  1356 1287 1221
  1302 1359 1364
  1502 1316 1423
  1472 1464 1348
  1595 1265 1366
  1360 1321 1466
  1332 1244 1400
  1377 1312 1283
  1352 1374 1426
  1373 1402 1323
  1345 1457 1284
  1345 1325 1390
  1371 1309 1296
  1363 1325 1376
  1383 1209 1470
  1651 1321 1467
  1400 1244 1350
  1317 1290 1401
  1292 1337 1418
  1284 1457 1337
  1294 1408 1403
  1272 1435 1391
  1258 1381 1355
  1266 1448 1329
  1392 1287 1356
  1339 1229 1297
  1454 1320 1365
  1502 1327 1316
  1454 1365 1503
  1545 1467 1399
  1388 1368 1277
  1374 1402 1446
  1375 1447 1198
  1393 1356 1221
  1427 1359 1421
  1453 1314 1398
  1417 1546 1290
  1361 1443 1350
  1388 1529 1367
  1323 1378 1373
  1380 1166 1370
  1418 1379 1407
  1390 1457 1345
  1325 1363 1390
  1381 1382 1355
  1318 1300 1433
  1296 1434 1371
  1329 1440 1301
  1436 1357 1338
  1487 1359 1427
  1413 1468 1428
  1412 1557 1414
  1502 1366 1327
  1466 1321 1651
  1399 1367 1529
  1352 1531 1369
  1419 1312 1377
  1457 1481 1337
  1389 1435 1272
  1333 1420 1328
  1333 1257 1404
  1371 1257 1309
  1355 1300 1258
  1330 1484 1441
  1450 1468 1413
  1361 1480 1530
  1353 1505 1277
  1353 1328 1505
  1294 1482 1354
  1382 1381 1380
  1404 1420 1333
  1296 1301 1440
  1411 1405 1476
  1462 1395 1346
  1364 1359 1487
  1414 1429 1412
  1557 1449 1421
  1525 1340 1364
  1525 1343 1340
  1544 1386 1511
  1387 1332 1444
  1277 1504 1388
  1277 1505 1504
  1531 1352 1426
  1418 1337 1481
  1373 1374 1446
  1377 1354 1482
  1440 1434 1296
  1297 1410 1339
  1346 1524 1462
  1463 1414 1415
  1469 1396 1395
  1422 1342 1489
  1358 1463 1415
  1416 1396 1469
  1416 1334 1396
  1397 1452 1499
  1383 1385 1252
  1478 1320 1454
  1384 1544 1503
  1482 1294 1403
  1468 1508 1428
  1422 1450 1413
  1422 1488 1450
  1451 1334 1416
  1499 1358 1415
  1342 1430 1489
  1415 1397 1499
  1430 1594 1489
  1366 1502 1431
  1588 1386 1466
  1401 1290 1546
  1380 1370 1455
  1391 1435 1436
  1339 1394 1229
  1412 1476 1405
  1429 1414 1580
  1422 1489 1488
  1451 1398 1334
  1430 1558 1594
  1366 1431 1595
  1406 1432 1400
  1374 1373 1426
  1419 1389 1312
  1420 1456 1328
  1409 1392 1408
  1404 1257 1371
  1300 1355 1433
  1382 1380 1439
  1410 1297 1357
  1524 1428 1508
  1421 1449 1427
  1580 1414 1463
  1395 1509 1469
  1383 1470 1438
  1651 1467 1545
  1362 1387 1444
  1378 1245 1425
  1531 1373 1425
  1456 1420 1404
  1382 1439 1355
  1329 1448 1440
  1318 1433 1393
  1449 1405 1411
  1449 1557 1405
  1500 1499 1452
  1451 1500 1398
  1385 1465 1344
  1361 1530 1443
  1400 1432 1332
  1432 1445 1332
  1322 1424 1336
  1531 1480 1369
  1531 1426 1373
  1378 1425 1373
  1407 1292 1418
  1449 1477 1427
  1487 1427 1477
  1358 1499 1463
  1451 1416 1469
  1398 1500 1453
  1500 1452 1453
  1595 1581 1265
  1443 1400 1350
  1513 1332 1445
  1445 1432 1406
  1245 1351 1425
  1328 1490 1505
  1370 1336 1455
  1446 1402 1373
  1455 1439 1380
  1371 1540 1404
  1475 1363 1376
  1357 1436 1518
  1441 1461 1437
  1441 1484 1461
  1449 1411 1477
  1557 1412 1405
  1469 1526 1451
  1511 1386 1588
  1581 1349 1265
  1349 1582 1417
  1479 1317 1401
  1513 1351 1362
  1479 1322 1317
  1474 1371 1434
  1376 1437 1475
  1475 1437 1461
  1518 1410 1357
  1411 1476 1477
  1462 1509 1395
  1385 1383 1438
  1501 1502 1423
  1478 1471 1472
  1501 1423 1465
  1464 1472 1527
  1434 1440 1474
  1363 1475 1554
  1436 1435 1518
  1460 1507 1459
  1459 1458 1460
  1557 1449 1476
  1557 1476 1412
  1468 1450 1508
  1449 1487 1477
  1450 1570 1508
  1580 1412 1429
  1469 1645 1526
  1499 1580 1463
  1489 1594 1607
  1528 1451 1526
  1343 1571 1470
  1562 1558 1372
  1471 1478 1454
  1471 1527 1472
  1543 1501 1465
  1372 1464 1562
  1587 1431 1502
  1385 1543 1465
  1584 1529 1388
  1584 1388 1504
  1328 1456 1490
  1379 1473 1375
  1554 1390 1363
  1440 1448 1507
  1458 1459 1507
  1506 1393 1495
  1493 1506 1495
  1394 1339 1485
  1442 1686 1484
  1494 1496 1495
  1498 1497 1442
  1449 1477 1476
  1364 1604 1525
  1508 1605 1524
  1364 1487 1604
  1593 1487 1449
  1449 1557 1593
  1557 1412 1580
  1462 1524 1509
  1607 1488 1489
  1528 1500 1451
  1499 1500 1510
  1510 1500 1528
  1527 1562 1464
  1546 1417 1582
  1336 1424 1455
  1482 1419 1377
  1419 1435 1389
  1554 1481 1457
  1482 1403 1491
  1447 1375 1473
  1448 1447 1473
  1408 1492 1403
  1356 1506 1392
  1492 1491 1403
  1458 1507 1448
  1440 1507 1474
  1393 1506 1356
  1577 1564 1475
  1483 1410 1518
  1577 1475 1461
  1460 1458 1473
  1433 1495 1393
  1474 1460 1523
  1433 1494 1495
  1473 1522 1460
  1496 1493 1495
  1460 1522 1523
  1509 1645 1469
  1499 1510 1689
  1561 1438 1470
  1631 1558 1562
  1545 1399 1529
  1513 1362 1444
  1504 1575 1584
  1322 1479 1424
  1575 1504 1505
  1425 1351 1445
  1435 1419 1518
  1390 1554 1457
  1408 1392 1492
  1475 1564 1554
  1473 1458 1448
  1555 1483 1518
  1494 1433 1355
  1392 1506 1493
  1392 1493 1492
  1371 1474 1540
  1474 1523 1540
  1507 1460 1474
  1686 1442 1497
  1450 1488 1570
  1525 1571 1343
  1528 1526 1608
  1561 1470 1571
  1594 1558 1631
  1572 1510 1528
  1543 1385 1438
  1595 1431 1587
  1651 1545 1597
  1445 1351 1513
  1445 1531 1425
  1575 1505 1490
  1512 1424 1479
  1548 1439 1455
  1439 1548 1516
  1404 1553 1515
  1515 1456 1404
  1514 1419 1568
  1550 1418 1481
  1439 1516 1355
  1516 1519 1355
  1404 1540 1559
  1559 1540 1542
  1494 1355 1519
  1493 1496 1494
  1525 1579 1571
  1573 1647 1501
  1528 1610 1572
  1647 1502 1501
  1565 1471 1454
  1466 1651 1588
  1583 1546 1582
  1546 1583 1401
  1479 1401 1583
  1400 1443 1406
  1406 1530 1480
  1406 1480 1531
  1445 1406 1531
  1547 1456 1515
  1532 1516 1548
  1549 1548 1455
  1568 1419 1482
  1418 1550 1517
  1418 1517 1379
  1516 1567 1519
  1481 1554 1550
  1533 1404 1559
  1518 1552 1535
  1518 1419 1552
  1491 1585 1568
  1536 1473 1379
  1491 1568 1482
  1519 1534 1520
  1535 1555 1518
  1537 1521 1520
  1538 1491 1492
  1520 1521 1519
  1523 1542 1540
  1521 1537 1492
  1521 1492 1493
  1522 1473 1541
  1494 1519 1521
  1522 1541 1542
  1521 1493 1494
  1339 1410 1485
  1522 1542 1523
  1570 1605 1508
  1543 1573 1501
  1438 1573 1543
  1634 1562 1527
  1572 1689 1510
  1438 1561 1573
  1587 1502 1647
  1565 1454 1635
  1581 1582 1349
  1584 1545 1529
  1444 1332 1513
  1406 1443 1530
  1455 1424 1549
  1547 1490 1456
  1514 1552 1419
  1553 1404 1533
  1519 1567 1534
  1569 1537 1520
  1492 1556 1538
  1585 1491 1538
  1559 1542 1685
  1473 1536 1541
  1556 1492 1537
  1483 1555 1539
  1604 1487 1593
  1488 1606 1570
  1606 1488 1607
  1525 1604 1579
  1580 1499 1662
  1634 1527 1471
  1634 1471 1565
  1635 1454 1503
  1588 1651 1650
  1583 1512 1479
  1576 1424 1512
  1602 1553 1533
  1551 1567 1516
  1559 1563 1533
  1554 1682 1550
  1536 1379 1517
  1541 1685 1542
  1593 1557 1687
  1687 1557 1580
  1662 1499 1689
  1631 1562 1634
  1503 1544 1635
  1634 1565 1646
  1545 1584 1597
  1490 1574 1575
  1576 1549 1424
  1577 1461 1578
  1461 1484 1686
  1560 1485 1410
  1524 1605 1509
  1610 1528 1608
  1676 1651 1597
  1490 1547 1574
  1514 1621 1552
  1554 1564 1711
  1483 1560 1410
  1461 1686 1578
  1611 1572 1612
  1561 1632 1573
  1511 1635 1544
  1575 1574 1584
  1547 1515 1566
  1548 1549 1532
  1553 1566 1515
  1516 1532 1551
  1585 1659 1568
  1536 1517 1626
  1569 1520 1534
  1559 1685 1563
  1554 1711 1682
  1711 1564 1577
  1608 1526 1645
  1573 1648 1647
  1612 1596 1638
  1583 1576 1512
  1621 1514 1657
  1621 1623 1625
  1517 1550 1591
  1681 1700 1628
  1536 1642 1541
  1629 1603 1701
  1629 1701 1644
  1586 1483 1539
  1629 1560 1603
  1686 1644 1578
  1485 1486 1394
  1687 1580 1662
  1587 1706 1595
  1595 1663 1581
  1588 1650 1707
  1581 1663 1582
  1574 1597 1584
  1597 1574 1676
  1619 1600 1598
  1618 1576 1583
  1618 1620 1576
  1676 1574 1666
  1589 1574 1547
  1590 1549 1576
  1625 1552 1621
  1603 1539 1683
  1577 1700 1711
  1700 1577 1578
  1586 1560 1483
  1644 1686 1629
  1704 1605 1570
  1593 1703 1604
  1704 1570 1606
  1579 1630 1571
  1663 1595 1706
  1635 1511 1707
  1691 1693 1613
  1616 1692 1653
  1694 1666 1574
  1601 1619 1598
  1656 1681 1598
  1532 1549 1590
  1550 1622 1591
  1682 1640 1550
  1669 1700 1681
  1644 1628 1700
  1603 1560 1586
  1630 1604 1703
  1604 1630 1579
  1630 1609 1571
  1571 1609 1561
  1690 1607 1594
  1611 1689 1572
  1632 1561 1609
  1612 1610 1596
  1638 1705 1611
  1706 1587 1647
  1708 1646 1565
  1511 1588 1707
  1693 1649 1613
  1614 1692 1616
  1691 1613 1615
  1598 1600 1617
  1582 1618 1583
  1617 1599 1598
  1599 1656 1598
  1693 1691 1657
  1619 1623 1654
  1623 1619 1624
  1621 1657 1652
  1655 1591 1622
  1682 1698 1640
  1550 1640 1622
  1514 1568 1659
  1683 1624 1661
  1625 1535 1552
  1603 1661 1701
  1556 1537 1569
  1629 1592 1560
  1485 1560 1592
  1497 1713 1686
  1702 1605 1704
  1631 1690 1594
  1690 1631 1616
  1572 1610 1612
  1631 1614 1616
  1610 1633 1596
  1631 1634 1614
  1634 1646 1614
  1573 1632 1649
  1617 1596 1633
  1616 1637 1690
  1613 1649 1636
  1638 1596 1600
  1616 1653 1637
  1665 1637 1653
  1665 1653 1655
  1615 1652 1691
  1674 1638 1600
  1618 1582 1675
  1654 1600 1619
  1653 1692 1668
  1655 1653 1668
  1691 1652 1657
  1621 1652 1639
  1591 1655 1668
  1694 1680 1666
  1620 1590 1576
  1624 1619 1601
  1601 1598 1681
  1547 1566 1589
  1641 1532 1590
  1626 1517 1591
  1551 1532 1641
  1641 1567 1551
  1556 1569 1658
  1538 1659 1585
  1710 1533 1563
  1555 1535 1627
  1701 1628 1644
  1539 1603 1586
  1644 1700 1578
  1486 1485 1592
  1702 1509 1605
  1688 1687 1662
  1607 1690 1606
  1705 1689 1611
  1632 1609 1636
  1649 1632 1636
  1690 1637 1665
  1648 1573 1649
  1647 1648 1672
  1635 1708 1565
  1706 1647 1672
  1675 1582 1663
  1596 1617 1600
  1650 1651 1709
  1654 1674 1600
  1673 1639 1652
  1620 1618 1667
  1655 1622 1677
  1623 1639 1654
  1622 1640 1677
  1639 1623 1621
  1656 1677 1698
  1656 1669 1681
  1656 1698 1669
  1659 1657 1514
  1623 1624 1683
  1642 1626 1695
  1589 1566 1553
  1642 1536 1626
  1659 1538 1658
  1602 1660 1553
  1589 1553 1660
  1661 1603 1683
  1625 1627 1535
  1602 1533 1660
  1556 1658 1538
  1567 1641 1670
  1541 1642 1685
  1685 1710 1563
  1569 1534 1643
  1629 1686 1712
  1486 1713 1497
  1609 1630 1703
  1606 1690 1704
  1608 1633 1610
  1612 1638 1611
  1615 1613 1636
  1635 1707 1708
  1705 1638 1674
  1673 1652 1615
  1664 1665 1655
  1651 1676 1709
  1664 1677 1599
  1639 1673 1674
  1677 1664 1655
  1693 1657 1658
  1684 1667 1678
  1667 1684 1590
  1698 1677 1640
  1589 1694 1574
  1661 1624 1601
  1623 1627 1625
  1682 1711 1698
  1710 1660 1533
  1670 1534 1567
  1662 1689 1688
  1636 1609 1671
  1671 1615 1636
  1646 1708 1614
  1633 1664 1599
  1599 1617 1633
  1599 1677 1656
  1639 1674 1654
  1676 1666 1709
  1675 1667 1618
  1684 1678 1679
  1658 1657 1659
  1680 1694 1697
  1696 1684 1679
  1683 1539 1627
  1669 1698 1700
  1590 1684 1641
  1685 1642 1699
  1589 1660 1697
  1684 1670 1641
  1670 1643 1534
  1713 1712 1686
  1703 1593 1687
  1645 1509 1702
  1705 1688 1689
  1664 1690 1665
  1673 1615 1671
  1650 1709 1707
  1675 1678 1667
  1697 1699 1680
  1695 1591 1668
  1694 1589 1697
  1627 1623 1683
  1628 1601 1681
  1601 1628 1701
  1684 1696 1670
  1642 1695 1699
  1697 1710 1699
  1699 1710 1685
  1711 1700 1698
  1697 1660 1710
  1688 1703 1687
  1705 1671 1703
  1671 1609 1703
  1702 1633 1645
  1702 1704 1633
  1608 1645 1633
  1705 1703 1688
  1664 1704 1690
  1705 1673 1671
  1633 1704 1664
  1705 1674 1673
  1649 1693 1648
  1614 1708 1692
  1706 1675 1663
  1658 1672 1648
  1693 1658 1648
  1679 1706 1672
  1707 1699 1708
  1679 1675 1706
  1707 1709 1699
  1680 1699 1709
  1675 1679 1678
  1709 1666 1680
  1672 1658 1679
  1708 1699 1695
  1708 1695 1692
  1696 1679 1658
  1620 1667 1590
  1696 1658 1569
  1692 1695 1668
  1591 1695 1626
  1601 1701 1661
  1643 1696 1569
  1643 1670 1696
  1555 1627 1539
  1629 1712 1592
  1712 1713 1592
  1592 1713 1486
}
{
InnerRegion Exterior
OuterRegion Inside
BoundaryID 0
BranchingPoints 0
    
Triangles 6
  1267 1094 1093
  1147 1498 1093
  1093 1498 1497
  1267 1093 1497
  1486 1394 1267
  1486 1267 1497
}
