# Supplementary material for: Classification and genetic targeting of cell types in the primary taste and premotor center of the adult Drosophila brain
Source: eLife. 2021 Sep 2;10:e71679. doi: 10.7554/eLife.71679 (PMC8445619; doi:10.7554/eLife.71679)
Supplement: Figure 3—source data 1. [file elife-71679-fig3-data1.csv]

	Files	Cell_type	Split_line	Type
4	085F12_AE_01-20181102_62_G2-REG_UNISEX_40x_c0_EXTRACTED_skeleton.nrrd	cantaloupe	GMR_85F12_AE_01	interneuron
1	100H02_AE_01-20170721_20_A1-REG_UNISEX_63x_DS_c0_EXTRACTED_skeleton.nrrd	landslide	VT016279__BJD_100H02_AE_01	projection neuron
2	101E11_AE_01-20160826_22_D2-REG_UNISEX_63x_c1_EXTRACTED_skeleton.nrrd	fox	VT033647__BJD_101E11_AE_01	interneuron
3	101F04_AE_01-20161201_20_E5-REG_UNISEX_63x_c0_EXTRACTED_skeleton.nrrd	pringle	VT036871__BJD_101F04_AE_01	interneuron
5	105D03_AE_01-20170721_61_H4-REG_UNISEX_40x-CH1_EXTRACTED_skeleton.nrrd	asteroid	BJD_105D03	interneuron
6	106A06_AE_01-20160715_26_A6-REG_UNISEX_63x_c1_EXTRACTED_skeleton.nrrd	mist	VT061717__BJD_106A06_AE_01	interneuron
7	110D02_AE_01-20161021_19_B3-REG_UNISEX_63x_c1_EXTRACTED_skeleton.nrrd	cowboy	VT025786__BJD_110D02_AE_01	projection neuron
8	116A05_AE_01-20180420_64_C3-REG_UNISEX_40x-CH1_EXTRACTED_skeleton.nrrd	spray	BJD_116A05	interneuron
9	122B05_AE_01-20171107_61_E3-REG_UNISEX_40x_c1_EXTRACTED_skeleton.nrrd	horseshoe2	VT057278__BJD_122B05_AE_01	interneuron
10	12C04_AE_01-20181121_63_B4-REG_UNISEX_40x-CH2_EXTRACTED_skeleton.nrrd	G2N-1	GMR_12C04	interneuron
12	2018U_JRC_SS30409_20170614_32_F4_EXTRACTED_skeleton.nrrd	peacock	JRC_SS30409	projection neuron
11	20E08_AE_01-20190115_63_A3-REG_UNISEX_40x-CH2_EXTRACTED_skeleton.nrrd	aDT6	GMR_20E08	projection neuron
13	26B11_AE_01-20181214_63_J5-REG_UNISEX_40x-CH1_EXTRACTED_skeleton.nrrd	sullivan	GMR_26B11	projection neuron
14	JRC_SS31022_20171117_23_A1_EXTRACTED_skeleton.nrrd	cleaver	JRC_SS31022	interneuron
15	JRC2018U_JRC_SS28878_20171215_21_A7_03_EXTRACTED_skeleton.nrrd	gazebo	JRC_SS28878	projection neuron
16	JRC2018U_JRC_SS29032_20170915_33_A6_03_EXTRACTED_skeleton.nrrd	bobber	JRC_SS29032	interneuron
17	JRC2018U_JRC_SS29227_20170623_19_A6_02_EXTRACTED_skeleton.nrrd	basket	JRC_SS29227	projection neuron
18	JRC2018U_JRC_SS29481_20170609_24_A3_02_EXTRACTED_skeleton.nrrd	kitty	JRC_SS29481	interneuron
19	JRC2018U_JRC_SS29686_20171201_29_B5_02_EXTRACTED_skeleton.nrrd	rocket	JRC_SS29686	interneuron
20	JRC2018U_JRC_SS31022_20171117_23_A5_02_EXTRACTED_skeleton.nrrd	usnea	JRC_SS31022	interneuron
21	JRC2018U_JRC_SS31063_20170630_21_F8_02_EXTRACTED_skeleton.nrrd	earmuff	JRC_SS31063	projection neuron
22	JRC2018U_JRC_SS31326_20170630_22_C8_02_EXTRACTED_skeleton.nrrd	bluebird	JRC_SS31326	interneuron
23	JRC2018U_JRC_SS31328_20170331_18_B4_03_EXTRACTED_skeleton.nrrd	snail	JRC_SS31328	descending interneuron
24	JRC2018U_JRC_SS31341_20170623_21_F2_02_EXTRACTED_skeleton.nrrd	bluebell	JRC_SS31341	interneuron
25	JRC2018U_JRC_SS31345_20170609_24_C4_02_EXTRACTED_skeleton.nrrd	Fdg	JRC_SS31345	interneuron
26	JRC2018U_JRC_SS31369_20170623_19_E5_02_EXTRACTED_skeleton.nrrd	mesa	JRC_SS31369	descending interneuron
27	JRC2018U_JRC_SS31372_20170707_28_E4_02_EXTRACTED_skeleton.nrrd	sync	JRC_SS31372	interneuron
28	JRC2018U_JRC_SS31372_20170707_28_E7_02_EXTRACTED_skeleton.nrrd	sink	JRC_SS31372	descending interneuron
29	JRC2018U_JRC_SS31386_20170609_25_A3_02_EXTRACTED_skeleton.nrrd	bract	JRC_SS31386	descending interneuron
30	JRC2018U_JRC_SS31714_20170707_28_G3_03_EXTRACTED_skeleton.nrrd	snake	JRC_SS31714	descending interneuron
31	JRC2018U_JRC_SS32119_20171122_22_B1_02_EXTRACTED_skeleton.nrrd	gallinule	JRC_SS32119	projection neuron
32	JRC2018U_JRC_SS32123_20170628_31_D3_03_EXTRACTED_skeleton.nrrd	bridle	JRC_SS32123	interneuron
33	JRC2018U_JRC_SS32391_20170519_24_F5_03_EXTRACTED_skeleton.nrrd	haystack	JRC_SS32391	interneuron
34	JRC2018U_JRC_SS32394_20170519_25_A7_02_EXTRACTED_skeleton.nrrd	oinkT	JRC_SS32394	interneuron
35	JRC2018U_JRC_SS32398_20170630_21_D2_02_EXTRACTED_skeleton.nrrd	clubround	JRC_SS32398	interneuron
36	JRC2018U_JRC_SS32423_20170707_24_A3_02_EXTRACTED_skeleton.nrrd	amulet	JRC_SS32423	projection neuron
37	JRC2018U_JRC_SS32463_20170519_23_A6_02_EXTRACTED_skeleton.nrrd	marge	JRC_SS32463	interneuron
38	JRC2018U_JRC_SS32464_20170630_21_A3_02_EXTRACTED_skeleton.nrrd	clubround2	JRC_SS32464	interneuron
39	JRC2018U_JRC_SS32902_20170721_20_E2_02_EXTRACTED_skeleton.nrrd	tundra	JRC_SS32902	interneuron
40	JRC2018U_JRC_SS32950_20171221_20_C1_02_EXTRACTED_skeleton.nrrd	wafflecone	JRC_SS32950	interneuron
41	JRC2018U_JRC_SS35259_20170707_24_C1_03_EXTRACTED_skeleton.nrrd	balloon	JRC_SS35259	interneuron
42	JRC2018U_JRC_SS35283_20171221_24_D3_03_EXTRACTED_skeleton.nrrd	box	JRC_SS35283	interneuron
43	JRC2018U_JRC_SS35291_20170908_20_E3_02_EXTRACTED_skeleton.nrrd	fudog	JRC_SS35291	interneuron
44	JRC2018U_JRC_SS35410_20171117_23_D8_03_EXTRACTED_skeleton.nrrd	meteor	JRC_SS35410	projection neuron
45	JRC2018U_JRC_SS35835_20171221_24_A7_02_EXTRACTED_skeleton.nrrd	genie	JRC_SS35835	descending interneuron
46	JRC2018U_JRC_SS36657_20171215_19_I7_02_EXTRACTED_skeleton.nrrd	lion	JRC_SS36657	interneuron
47	JRC2018U_JRC_SS36658_20180119_32_B6_03_EXTRACTED_skeleton.nrrd	planter	JRC_SS36658	interneuron
48	JRC2018U_JRC_SS37792_20171221_19_E5_02_EXTRACTED_skeleton.nrrd	peafowl	JRC_SS37792	projection neuron
49	JRC2018U_JRC_SS37818_20170908_21_C3_02_EXTRACTED_skeleton.nrrd	gnome	JRC_SS37818	interneuron
50	JRC2018U_JRC_SS38140_20170602_26_C6_02_EXTRACTED_skeleton.nrrd	moor	JRC_SS38140	interneuron
51	JRC2018U_JRC_SS38164_20170602_26_D5_02_EXTRACTED_skeleton.nrrd	mandala	JRC_SS38164	projection neuron
52	JRC2018U_JRC_SS38523_20171201_23_C1_03_EXTRACTED_skeleton.nrrd	kokopelli	JRC_SS38523	interneuron
53	JRC2018U_JRC_SS38555_20170908_21_I5_02_EXTRACTED_skeleton.nrrd	horn	JRC_SS38555	interneuron
54	JRC2018U_JRC_SS39018_20170602_27_B8_02_EXTRACTED_skeleton.nrrd	indigo	JRC_SS39018	interneuron
55	JRC2018U_JRC_SS39020_20171117_24_C7_02_EXTRACTED_skeleton.nrrd	tinctoria	JRC_SS39020	interneuron
56	JRC2018U_JRC_SS39038_20171201_30_C7_03_EXTRACTED_skeleton.nrrd	peahen	JRC_SS39038	projection neuron
57	JRC2018U_JRC_SS39453_20171221_25_C6_02_EXTRACTED_skeleton.nrrd	aSG4	JRC_SS39453	interneuron
58	JRC2018U_JRC_SS39883_20171221_24_F5_02_EXTRACTED_skeleton.nrrd	weaver	JRC_SS39883	projection neuron
59	JRC2018U_JRC_SS39890_20171027_20_F3_02_EXTRACTED_skeleton.nrrd	hyacinth	JRC_SS39890	interneuron
60	JRC2018U_JRC_SS39916_20171201_28_A1_04_EXTRACTED_skeleton.nrrd	oval	JRC_SS39916	descending interneuron
61	JRC2018U_JRC_SS39923_20171215_20_B6_02_EXTRACTED_skeleton.nrrd	broom	JRC_SS39923	interneuron
62	JRC2018U_JRC_SS39947_20171117_24_F3_02_EXTRACTED_skeleton.nrrd	whisker	JRC_SS39947	interneuron
63	JRC2018U_JRC_SS39993_20180316_22_G8_02_EXTRACTED_skeleton.nrrd	tophat	JRC_SS39993	projection neuron
64	JRC2018U_JRC_SS40926_20171027_21_G7_02_EXTRACTED_skeleton.nrrd	foxglove	JRC_SS40926	interneuron
65	JRC2018U_JRC_SS40945_20171215_21_E2_02_EXTRACTED_skeleton.nrrd	diatom	JRC_SS40945	sensory neuron
66	JRC2018U_JRC_SS40950_20171027_19_F6_02_EXTRACTED_skeleton.nrrd	brontosaraus	JRC_SS40950	projection neuron
67	JRC2018U_JRC_SS41389_20171027_19_H4_02_EXTRACTED_skeleton.nrrd	loch ness	JRC_SS41389	interneuron
68	JRC2018U_JRC_SS41417_20171201_22_A6_02_EXTRACTED_skeleton.nrrd	horseshoe	JRC_SS41417	interneuron
69	JRC2018U_JRC_SS41446_20171201_23_A1_02_EXTRACTED_skeleton.nrrd	web	JRC_SS41446	descending interneuron
70	JRC2018U_JRC_SS41967_20180316_22_E4_02_EXTRACTED_skeleton.nrrd	pleco	JRC_SS41967	interneuron
71	JRC2018U_JRC_SS42328_20171027_19_B1_02_EXTRACTED_skeleton.nrrd	handle	JRC_SS42328	interneuron
72	JRC2018U_JRC_SS42603_20171201_24_D1_02_EXTRACTED_skeleton.nrrd	trumpet	JRC_SS42603	interneuron
73	JRC2018U_JRC_SS42603_20171201_24_D2_02_EXTRACTED_skeleton.nrrd	peep	JRC_SS42603	interneuron
74	JRC2018U_JRC_SS42927_20171215_20_C3_03_EXTRACTED_skeleton.nrrd	knees	JRC_SS42927	interneuron
75	JRC2018U_JRC_SS43327_20170707_25_A7_02_EXTRACTED_skeleton.nrrd	aSG7	JRC_SS43327	projection neuron
76	JRC2018U_JRC_SS43359_20171129_32_A6_03_EXTRACTED_skeleton.nrrd	ruby	JRC_SS43359	interneuron
77	JRC2018U_JRC_SS43887_20171117_25_G7_03_EXTRACTED_skeleton.nrrd	kelp	JRC_SS43887	projection neuron
78	JRC2018U_JRC_SS43889_20171221_19_B6_02_EXTRACTED_skeleton.nrrd	hydrangea	JRC_SS43889	projection neuron
79	JRC2018U_JRC_SS43907_20171221_23_A5_02_EXTRACTED_skeleton.nrrd	aDN1	JRC_SS43907	descending interneuron
80	JRC2018U_JRC_SS44855_20171201_28_C2_02_EXTRACTED_skeleton.nrrd	TPN4	JRC_SS44855	projection neuron
81	JRC2018U_JRC_SS44879_20171117_22_D8_02_EXTRACTED_skeleton.nrrd	phantom	JRC_SS44879	interneuron
82	JRC2018U_JRC_SS44902_20171117_22_H6_03_EXTRACTED_skeleton.nrrd	tulip	JRC_SS44902	interneuron
83	JRC2018U_JRC_SS44906_20180315_19_A4_02_EXTRACTED_skeleton.nrrd	justice	JRC_SS44906	interneuron
84	JRC2018U_JRC_SS44912_20171201_30_G6_02_EXTRACTED_skeleton.nrrd	fluff	JRC_SS44912	interneuron
85	JRC2018U_JRC_SS44928_20171221_23_C1_02_EXTRACTED_skeleton.nrrd	bamboo	JRC_SS44928	interneuron
86	JRC2018U_JRC_SS45680_20171025_32_C1_03_EXTRACTED_EXTRACTED_skeleton.nrrd	aster	JRC_SS45680	interneuron
87	JRC2018U_JRC_SS45693_20171122_23_C5_02_EXTRACTED_skeleton.nrrd	crab	JRC_SS45693	projection neuron
88	JRC2018U_JRC_SS45729_20171122_35_F5_03_EXTRACTED_skeleton.nrrd	shark	JRC_SS45729	interneuron
89	JRC2018U_JRC_SS45898_20171201_26_C2_02_EXTRACTED_skeleton.nrrd	aSG1	JRC_SS45898	interneuron
90	JRC2018U_JRC_SS45950_20171201_26_F7_02_EXTRACTED_skeleton.nrrd	pSG1	JRC_SS45950	projection neuron
91	JRC2018U_JRC_SS46204_20171201_25_G6_02_EXTRACTED_skeleton.nrrd	puddle	JRC_SS46204	interneuron
92	JRC2018U_JRC_SS46209_20180104_32_D1_03_EXTRACTED_skeleton.nrrd	trident	JRC_SS46209	interneuron
93	JRC2018U_JRC_SS46373_20171221_26_C6_02_EXTRACTED_skeleton.nrrd	gumdrop	JRC_SS46373	interneuron
94	JRC2018U_JRC_SS46885_20171221_20_F7_03_EXTRACTED_skeleton.nrrd	TH-VUM	JRC_SS46885	interneuron
95	JRC2018U_JRC_SS46912_20171201_22_H3_02_EXTRACTED_skeleton.nrrd	trogon	JRC_SS46912	projection neuron
96	JRC2018U_JRC_SS46955_20171215_19_A5_02_EXTRACTED_skeleton.nrrd	rose	JRC_SS46955	interneuron
97	JRC2018U_JRC_SS47078_20170623_20_B6_03_EXTRACTED_skeleton.nrrd	oink	JRC_SS47078	interneuron
98	JRC2018U_JRC_SS47079_20170623_19_B6_02_EXTRACTED_skeleton.nrrd	cradle	JRC_SS47079	interneuron
99	JRC2018U_JRC_SS47081_20170512_21_G2_02_EXTRACTED_skeleton.nrrd	doublescoop	JRC_SS47081	interneuron
100	JRC2018U_JRC_SS47232_20180316_22_C3_03_EXTRACTED_skeleton.nrrd	hound	JRC_SS47232	interneuron
101	JRC2018U_JRC_SS47275_20170630_22_B5_02_EXTRACTED_skeleton.nrrd	mime	JRC_SS47275	interneuron
102	JRC2018U_JRC_SS47283_20180316_19_A2_02_EXTRACTED_skeleton.nrrd	buddy	JRC_SS47281	interneuron
103	JRC2018U_JRC_SS47292_20171201_26_D5_02_EXTRACTED_skeleton.nrrd	good dog	JRC_SS47292	interneuron
104	JRC2018U_JRC_SS47305_20171201_25_A8_02_EXTRACTED_skeleton.nrrd	mute	JRC_SS47305	descending interneuron
105	JRC2018U_JRC_SS47322_20180316_19_B4_03_EXTRACTED_skeleton.nrrd	nagini	JRC_SS47322	interneuron
106	JRC2018U_JRC_SS47742_20171221_21_D8_02_EXTRACTED_skeleton.nrrd	vixen	JRC_SS47742	interneuron
107	JRC2018U_JRC_SS47744_20180316_19_D1_02_EXTRACTED_skeleton.nrrd	roundup	JRC_SS47744	interneuron
108	JRC2018U_JRC_SS48944_20171221_21_F3_02_EXTRACTED_skeleton.nrrd	FMIn	JRC_SS48944	interneuron
109	JRC2018U_JRC_SS48947_20171221_21_G3_03_EXTRACTED_skeleton.nrrd	clavicle	JRC_SS48947	interneuron
110	JRC2018U_JRC_SS49415_20170707_25_B7_03_EXTRACTED_skeleton.nrrd	vice	JRC_SS49415	interneuron
111	JRC2018U_JRC_SS49422_20180316_20_A6_02_EXTRACTED_skeleton.nrrd	turner	JRC_SS49422	projection neuron
112	JRC2018U_JRC_SS50091_20171221_26_G4_02_EXTRACTED_skeleton.nrrd	rattle	JRC_SS50091	interneuron
113	JRC2018U_JRC_SS50143_20180104_34_A4_03_EXTRACTED_skeleton.nrrd	homer	JRC_SS50143	interneuron
114	JRC2018U_JRC_SS50702_20180316_21_A8_02_EXTRACTED_skeleton.nrrd	nori	JRC_SS50702	interneuron
115	JRC2018U_JRC_SS51930_20171221_26_B8_03_EXTRACTED_skeleton.nrrd	tentacular	JRC_SS51930	interneuron
116	JRC2018U_JRC_SS51950_20180316_21_C1_02_EXTRACTED_skeleton.nrrd	horntail	JRC_SS51950	interneuron
117	JRC2018U_JRC_SS51958_20180316_21_D5_02_EXTRACTED_skeleton.nrrd	twirl	JRC_SS51958	interneuron
118	JRC2018U_JRC_SS51988_20180316_21_E8_03_EXTRACTED_skeleton.nrrd	sundrop	JRC_SS51988	interneuron
119	JRC2018U_JRC_SS51997_20180413_19_E7_03_EXTRACTED_skeleton.nrrd	coy	JRC_SS51997	interneuron
120	JRC2018U_JRC_SS52001_20180307_31_B5_03_EXTRACTED_skeleton.nrrd	kubo	JRC_SS52001	interneuron
121	JRC2018U_JRC_SS52034_20180413_19_F8_02_EXTRACTED_skeleton.nrrd	eiffel	JRC_SS52034	projection neuron
